# Supplementary material for: Identification of cuproptosis-related subtypes, characterization of tumor microenvironment infiltration, and development of a prognosis model in breast cancer
Source: Front Immunol. 2022 Aug 19;13:996836. doi: 10.3389/fimmu.2022.996836 (PMC9437337; doi:10.3389/fimmu.2022.996836)
Supplement: Supplementary file 2 [file DataSheet_2.xlsx]

## Sheet: S1
Table S1: The list of cuproptosis-related genes.
Gene	Type
NFE2L2	Cuproptosis
NLRP3	Cuproptosis
ATP7B	Cuproptosis
ATP7A	Cuproptosis
SLC31A1	Cuproptosis
FDX1	Cuproptosis
LIAS	Cuproptosis
LIPT1	Cuproptosis
LIPT2	Cuproptosis
DLD	Cuproptosis
DLAT	Cuproptosis
PDHA1	Cuproptosis
PDHB	Cuproptosis
MTF1	Cuproptosis
GLS	Cuproptosis
CDKN2A	Cuproptosis
DBT	Cuproptosis
GCSH	Cuproptosis
DLST	Cuproptosis

## Sheet: S2
Table S2: Correlation of cuproptosis-related genes with OS in breast cancer patients.
id	HR	HR.95L	HR.95H	pvalue	km
NFE2L2	0.999469	0.978153	1.02125	0.961521	0.240543
NLRP3	0.856452	0.68023	1.07832	0.187375	0.024563
ATP7B	0.878672	0.792395	0.974343	0.0141719	0.00238544
ATP7A	1.06353	0.960594	1.1775	0.235649	0.00226137
SLC31A1	1.01491	0.995656	1.03454	0.129886	0.000286981
FDX1	1.01291	0.99264	1.0336	0.21355	0.114188
LIAS	1.04673	0.693149	1.58069	0.82806	0.184308
LIPT1	0.79775	0.618015	1.02976	0.0827701	0.00203234
DLD	1.01931	0.999041	1.03999	0.0619963	0.000170297
DLAT	1.05	1.01425	1.087	0.00576442	0.000223777
PDHA1	1.00458	0.985319	1.02421	0.643725	0.000217129
PDHB	0.974645	0.933823	1.01725	0.23943	0.074539
MTF1	1.03549	0.950646	1.12791	0.423959	0.058874
GLS	1.0089	0.988321	1.0299	0.399503	0.0157353
CDKN2A	0.988554	0.969984	1.00748	0.23408	0.117409
DBT	1.08911	0.968831	1.22432	0.152825	0.00566496
DLST	1.00912	0.982325	1.03664	0.508526	0.13866

## Sheet: S3
Table S3: The list of 591 DEGs.
Gene
ARCN1
STT3A
HYOU1
EI24
TMEM123
DDX21
CTDSP1
NAA50
ACTR2
DHX9
SYNCRIP
PTPN11
LRPPRC
SMARCC1
HUWE1
IPO7
SH3GLB2
PHPT1
JUND
RAB11B
SNRNP70
PICALM
USO1
YME1L1
GDI2
RPS15
HMG20B
DDAH2
ESRP1
STT3B
CIRBP
PRKDC
TFRC
XRN2
NME3
SEC23B
FLYWCH2
MLPH
MTDH
ALKBH7
HCFC1R1
RHOC
FKBP8
DGCR6L
PRPF8
CD63
EDF1
SRP72
RAMP2
DNAJC3
MTPN
C9orf16
DHTKD1
UBXN1
RPS9
TM9SF2
NOLC1
NPDC1
CANX
CSE1L
FIS1
RRM1
TOP1
IARS2
MAPRE1
LAMTOR4
SSNA1
MRPL41
MZT2B
NDUFA3
COPA
ENAH
PHLDA3
ATAD2
GANAB
KLF2
C19orf53
RPL35
IQGAP1
DPP7
PDIA6
KIF5B
POLR2J
RAD23B
CLEC11A
IGFBP4
NDUFB7
COPE
LAMP2
NAA38
CRIP2
CMPK1
FAM50A
AIP
CHMP2A
USP1
GPX4
FLOT1
ZNF358
TM9SF3
SRP14
TPX2
CUEDC2
YPEL3
EIF4G2
RPL18
TRAM1
ZNF146
SSR3
TMEM219
EIF3A
PPP1CB
CSDE1
CST3
CDC37
GADD45G
MRPL54
EGFL7
PTMS
RBM42
SERBP1
CLIC4
RHOB
GAMT
MVP
TSR3
SCAND1
TMEM205
CALU
NME4
SERTAD3
RGL2
KRT19
DRAP1
CAPZA1
PPDPF
STARD7
YWHAG
MTCH2
HIGD2A
CCDC124
ZNF385A
FAU
MRPL55
PLVAP
DEK
TRAPPC6A
RPS14
LSM7
OAT
ITGB1
SLC2A4RG
LMAN1
RAB10
FH
MCM4
RPL41
BCAM
GNAI2
EIF3G
FUS
MFSD10
HIF1A
SRSF5
OAZ1
HSPB1
GADD45GIP1
NR2F6
EHD2
CCDC85B
CEBPD
AURKAIP1
TOP2B
YWHAQ
OST4
VEGFB
BATF
TMED2
MYL6
MRFAP1L1
RPL29
NENF
NINJ1
IFITM2
COPB1
EIF4G1
MXRA8
KIF12
CD151
UBL5
IER2
MRPS34
DSG2
ADAR
PGK1
YWHAZ
KPNA2
RPL36AL
CCT4
RPLP1
JUNB
AZIN1
CENPB
EHF
DPM3
ST14
GPX1
CLTB
C6orf62
RPS28
GADD45B
RPL37A
XRCC5
GSN
IGFBP7
CXXC5
NDUFB10
RPL24
RAB1A
LAMTOR2
DUSP23
TIMM13
RRAS
TFDP1
TSTD1
RPL34
SDCBP
AGPAT2
YWHAB
CCDC47
ILF2
SPDEF
VAMP5
TMEM30A
CAPRIN1
C1orf198
RPL12
DEGS2
HSPD1
COA3
RPS11
POLR2L
ATP1A1
CD81
CCT5
CCT8
ID3
EVL
ECH1
STAU1
LDHA
MRPS26
HTRA3
SLC9A3R2
RNF181
CPNE3
SET
TRPS1
RPLP2
GUK1
EIF2S2
SDHC
PSMD2
MYBL2
PARK7
EIF2S3
RPL9
FCGRT
PMVK
ACLY
SYPL1
BTF3
RSU1
TMC4
RPL3
NBL1
ROMO1
NUDC
UBA52
RARRES2
ANP32E
NDUFS6
VPS28
RPL36
ACKR1
PADI2
ARF5
HSP90B1
UQCRQ
BLVRA
MFAP4
RAD21
ISYNA1
LGALS1
SLC25A5
NDUFA8
CTNNB1
MAGED2
PYCARD
COX7C
LAMB2
UBE2M
RPL11
RHBDD2
RPL31
PTGES3
TNNT1
STARD10
LMAN2
DCXR
NUCB1
HTRA1
DPM1
SNRPB
TIMP1
CTXN1
MRPS35
CAP1
PROM1
COX5B
CFD
ACADVL
PKN1
NCL
ISLR
TRMT112
XRCC6
REEP6
LINC00993
TGOLN2
PCNA
PRDX5
PIM3
TOMM20
DDRGK1
DSP
MRFAP1
PABPC1
DNAJC12
CHMP4B
COL6A2
HNRNPK
ITGB5
CAPN2
COL6A1
CNPY3
RTN3
CREG1
NDUFB11
PBXIP1
RPS19
RPL14
RPL32
EMILIN1
FKBP10
RPS4X
METRN
PRDX1
TMEM54
NCSTN
STRAP
FADS2
BLVRB
APLP2
MRPL15
TSC22D3
RAN
BANF1
RHOD
RPN2
GNB2
RPL27
IRX3
PAPSS1
PPP4C
UAP1
COX4I1
NFIX
BHLHE40
IFITM3
TCEAL3
RPL38
MCM3
IGSF8
AP2S1
LFNG
STAT1
GOLPH3
CDC20
SERPINF1
ANO1
BSG
RCC2
EIF1
MYL9
SPR
RPL37
LMNA
ST13
TSPO
AEBP1
NUCKS1
CAPNS1
TOP2A
MT2A
PAFAH1B3
RPS8
IFI35
HSP90AA1
CAPG
JUN
FBP1
CIB1
NNMT
SPARCL1
CUTA
ARF4
RPS5
TMED10
SEC61B
ATP6V0E1
TMEM101
COL1A1
BGN
COX6C
CDH3
SNRPD2
HSPA5
VAMP8
SFRP2
COX6B1
TPM2
SLC38A1
SLC7A5
BTG2
HSP90AB1
NDUFA1
APOE
STIP1
PRKCSH
GBP1
EPCAM
CDH1
AQP1
ODC1
MMP2
SQLE
DUSP1
HDGF
PSME1
ENO1
CAMK2N1
DNAJA1
G0S2
PRR15
TFF3
ZFP36
RPS16
SNHG19
PTPRF
FBXO32
CPXM1
CITED4
CNN3
TFF1
GNB1
ECHS1
YWHAE
SLC25A1
SSR4
RDH10
SLC34A2
KRT18
SMS
CHPF
CLTC
PLS3
RPL6
HMGA1
PERP
RARA
TMSB10
FOS
TCEAL4
RPS24
RPL27A
MSN
MRC2
UBE2C
MRPL24
ABRACL
APRT
BAG3
C1orf43
DDOST
COMP
FTH1
TSPAN15
GAPDH
RPL15
MAL2
CTTN
PCOLCE
AGR3
IER3
EID1
APP
SCD
KRT23
PRNP
RPS21
PGRMC1
CCND1
GHITM
SERINC1
PEBP1
SH3BGRL3
RCN3
SURF4
RPS25
RAMP1
TAP1
GABRP
SHROOM1
SPARC
NPM1
CILP
ERH
ARL6IP1
B4GALT1
CTSD
CALR
ZNF703
VIM
NCOA4
LYZ
MMP11
RPL10A
ANXA6
VDAC1
GSTM3
CP
TYROBP
TUBB4B
AGR2
TUBB
STMN1
HNRNPF
COX8A
PDIA4
CKS2
C1R
PTTG1IP
THBS1
RPS3
PYGB
LAGE3
CRABP2
MYH9
OAS2
GATA3
SULF2
SUSD3
SULF1
SFRP1
KDELR2
SOCS3
SLC9A3R1
GPNMB
FOSB
EGR1
CD164
CFL1
TMSB4X
GRN
PSAP
TRIM28
FABP4
CHI3L2
HLA-DPB1
YBX1
GLO1
CALB2
SRP9
CCT6A
DAD1
CLIC1
SELENBP1
RPL8
RPL35A
ASS1

## Sheet: S4
Table S4: Risk Score of train set.
id	futime	fustat	PGK1	RPL14	PRDX1	PSME1	MAL2	SURF4	riskScore	risk
TCGA-D8-A1XO	4.60822	0	58.1238	75.8607	121.356	65.7685	106.806	68.3592	0.994948	low
TCGA-AN-A0FN	0.59726	0	44.4393	65.6465	72.24	106.308	17.8048	78.5049	0.649293	low
TCGA-AC-A62X	1.14247	0	90.1628	61.0336	149.175	434.243	30.2243	95.2806	0.12696	low
TCGA-BH-A18M	6.04658	1	60.3998	54.5779	157.146	119.386	55.1484	70.6889	0.888948	low
TCGA-E2-A15T	4.28219	0	151.028	43.9886	186.704	66.3735	40.4216	66.673	2.03264	high
TCGA-EW-A1IX	3.30959	0	41.6949	65.887	80.0101	98.3341	57.0526	70.6413	0.694474	low
TCGA-E2-A10E	2.36986	0	72.3013	45.1528	60.0717	105.031	104.5	79.1256	0.970395	low
TCGA-EW-A3U0	1.45753	0	64.1023	85.1059	114.091	100.639	19.467	53.4704	0.576684	low
TCGA-AQ-A04L	10.8411	0	98.9392	101.951	273.035	61.7643	150.42	124.699	2.2192	high
TCGA-AO-A0J8	1.86301	0	59.0966	57.7468	95.194	177.364	54.4084	77.4787	0.513048	low
TCGA-BH-A1F0	2.15068	1	81.0312	39.3098	137.801	97.3001	12.5147	102.578	1.41513	high
TCGA-A2-A0SU	4.55342	0	73.6856	73.0838	250.923	116.882	43.1883	79.5081	1.08257	high
TCGA-E2-A15S	1.1726	0	64.0712	47.0525	159.441	89.9104	77.8354	55.3572	1.10499	high
TCGA-A7-A13E	1.68219	1	62.5109	36.9284	167.21	26.4632	102.53	222.181	5.99692	high
TCGA-UL-AAZ6	1.41918	0	152.132	43.4865	155.499	235.797	82.5679	113.887	0.885419	low
TCGA-B6-A0I9	0.991781	1	275.486	28.1687	228.695	112.144	31.1193	76.1485	3.27136	high
TCGA-E9-A1NA	3.04658	0	63.3561	35.6722	133.92	124.927	22.2606	71.4489	0.927118	low
TCGA-B6-A0RT	7.45479	0	76.283	49.3969	177.219	101.966	48.5055	84.3634	1.27707	high
TCGA-A1-A0SJ	1.13973	0	106.456	43.2143	278.323	146.478	130.798	83.8572	1.67689	high
TCGA-A8-A09X	1.16712	1	127.942	61.5818	190.878	111.676	41.4449	106.278	1.54555	high
TCGA-A8-A082	1.50411	0	83.9827	52.4356	149.077	79.2045	66.3473	69.8487	1.28122	high
TCGA-C8-A12M	0.980822	0	65.1239	71.5061	132.778	66.2922	87.9706	69.7563	1.07433	high
TCGA-BH-A1EV	1	1	264.822	35.9989	151.042	66.5073	97.9583	90.3981	3.87844	high
TCGA-C8-A135	1.07671	0	88.8462	44.4707	292.081	47.0812	255.512	124.488	4.94439	high
TCGA-A7-A3J0	0.857534	0	70.3672	46.6732	63.7904	85.4992	33.442	86.0371	1.03178	high
TCGA-E9-A1R0	2.35616	0	56.1367	74.1867	82.1149	120.185	67.8201	67.9916	0.5888	low
TCGA-B6-A0IJ	19.4685	0	138.725	51.9767	162.124	98.0404	73.8873	127.811	2.15734	high
TCGA-LL-A441	2.72877	0	58.9269	53.889	135.888	96.7768	15.8147	58.5776	0.848622	low
TCGA-D8-A27I	1.20274	0	58.2914	50.7148	161.707	64.7366	58.7958	75.0339	1.381	high
TCGA-A2-A1G6	1.3726	0	48.2196	97.3328	128.577	84.2918	42.0574	70.4721	0.652568	low
TCGA-A1-A0SB	0.709589	0	40.3929	111.067	55.0851	46.6198	7.13121	63.8506	0.531233	low
TCGA-A7-A0DC	2.48219	0	53.0134	32.0932	100.925	21.1785	93.1346	39.7816	1.50965	high
TCGA-A2-A04U	7.27123	0	38.4661	97.6972	123.995	36.6055	86.4812	91.1437	1.04433	high
TCGA-AO-A0J6	3.12329	0	117.613	35.8926	220.368	121.236	32.9591	103.846	1.86791	high
TCGA-E2-A1L8	6.13699	0	62.0381	113.487	99.0676	157.692	35.7735	56.2798	0.300456	low
TCGA-OL-A5RZ	1.86027	0	85.7148	102.748	100.154	69.754	25.2388	83.7334	0.775852	low
TCGA-B6-A1KF	8.46027	0	175.524	51.4773	134.779	26.808	24.8906	104.637	2.95656	high
TCGA-E2-A1L7	5.03014	0	85.7366	64.7582	194.11	158.737	102.205	62.6902	0.76962	low
TCGA-B6-A0I6	2.71507	1	116.23	47.4462	146.58	43.1408	73.3694	114.224	2.60668	high
TCGA-AC-A6IX	1.02192	0	54.7843	54.4671	137.898	114.574	183.841	89.0606	1.16613	high
TCGA-E2-A3DX	1.30959	0	46.7541	69.6436	76.1553	85.6044	31.3161	76.9308	0.739502	low
TCGA-E9-A1NH	1.57808	0	69.788	55.9052	89.6574	107.472	28.1812	74.2945	0.803862	low
TCGA-D8-A4Z1	1.80548	0	48.8427	60.4009	80.6002	78.4228	82.8481	64.5988	0.856741	low
TCGA-BH-A0HL	0.19726	0	56.1812	42.8143	106.046	88.2557	27.3507	100.318	1.22138	high
TCGA-A8-A08X	3.58356	0	121.323	77.7901	164.647	59.3	67.173	101.352	1.71874	high
TCGA-A2-A3XS	2.8274	1	80.7563	59.9055	117.722	51.6328	67.0106	95.1186	1.54351	high
TCGA-AC-A3QQ	2.01096	0	12.9159	35.8249	11.1479	16.832	19.2355	24.4776	0.81396	low
TCGA-E2-A15F	1.80274	0	86.1269	32.429	216.895	65.4652	72.2387	66.78	2.03499	high
TCGA-A8-A079	0.750685	0	71.7291	88.1561	333.006	139.756	72.284	80.2789	1.05677	high
TCGA-D8-A1XY	1.37808	0	62.3977	39.7189	140.273	95.9805	43.9018	80.6485	1.2067	high
TCGA-D8-A1XB	1.51233	0	62.6988	46.7903	94.3221	69.3507	95.3158	80.5766	1.28223	high
TCGA-BH-A0BS	7.15616	0	111.109	58.7334	215.327	133.733	76.8687	103.628	1.42408	high
TCGA-BH-A1EX	4.13151	1	107.778	24.9047	104.966	86.3892	96.4994	80.986	1.71919	high
TCGA-HN-A2OB	5.1589	0	41.32	69.8368	68.6861	63.514	38.6268	74.6396	0.817281	low
TCGA-D8-A1J8	1.18082	0	282.672	28.0138	152.878	77.6934	83.0598	122.783	5.06757	high
TCGA-A8-A06P	1.08493	0	79.8334	65.4697	240.364	84.6848	57.896	103.734	1.72211	high
TCGA-BH-A0DT	6.58356	0	49.2967	70.6317	124.636	141.183	69.3638	74.9304	0.609282	low
TCGA-BH-A0BR	6.38356	0	105.73	28.7303	174.592	122.407	17.0984	90.1873	1.48659	high
TCGA-BH-A18V	4.26301	1	129.185	38.9303	161.223	98.4249	125.144	126.709	2.50257	high
TCGA-GM-A3XN	5.53151	0	41.2712	83.7944	74.5102	143.172	30.1876	57.7616	0.37763	low
TCGA-AN-A04A	0.246575	0	83.0132	89.769	112.585	112.262	68.3772	127.525	0.965631	low
TCGA-OL-A66P	1.1726	0	55.7156	121.399	183.709	196.602	62.1118	88.4509	0.343186	low
TCGA-E2-A1LG	4.1726	0	51.4236	105.831	134.73	198.543	384.839	55.9813	0.434635	low
TCGA-B6-A0RI	19.5233	0	74.8822	55.026	108.633	100.992	30.0362	84.8174	0.978769	low
TCGA-A2-A25A	8.97534	0	51.5299	75.55	122.317	108.263	46.8826	72.2764	0.690615	low
TCGA-A8-A06N	0.00273973	0	109.13	37.1682	166.97	147.276	127.874	61.4881	1.12022	high
TCGA-D8-A27V	1.04384	0	57.3428	59.5359	144.09	116.185	97.3095	88.9367	0.994451	low
TCGA-AR-A0TT	7.22192	0	94.7206	40.7389	155.453	116.254	43.0784	77.5057	1.20238	high
TCGA-LL-A8F5	1.63288	0	268.506	48.5129	281.917	162.775	78.2349	116.484	3.06416	high
TCGA-A2-A0CU	0.432877	1	52.5899	43.3028	241.681	44.8338	97.9592	58.2641	1.95569	high
TCGA-BH-A0HY	4.23288	0	60.7786	31.3861	100.831	71.3499	46.6498	141.325	2.06686	high
TCGA-D8-A1XG	1.2274	0	61.6382	42.2326	59.3379	66.3621	55.4824	81.3684	1.16925	high
TCGA-D8-A1JS	1.01644	0	95.8329	83.9521	180.263	209.948	58.7288	112.541	0.599166	low
TCGA-AR-A250	6.23014	0	105.838	36.9243	121.048	142.339	54.9299	84.5285	1.05777	high
TCGA-AC-A2B8	1.85479	0	64.1861	51.8496	119.856	98.9586	79.4446	63.3608	0.942906	low
TCGA-A8-A08I	1	0	122.957	33.5502	206.474	263.25	170.826	63.9929	0.679743	low
TCGA-A1-A0SP	1.6	0	97.9911	63.9729	196.105	58.6216	106.102	77.3734	1.76934	high
TCGA-A2-A25B	3.53699	0	126.64	62.1359	311.36	93.7645	102.373	113.745	2.77329	high
TCGA-AO-A1KT	1.48219	0	108.89	72.0176	229.627	107.818	69.4834	95.8382	1.44972	high
TCGA-B6-A1KN	11.5973	0	55.3328	46.7694	189.194	134.137	148.535	87.4575	1.19311	high
TCGA-A7-A26J	1.71781	0	43.3691	35.9313	89.9114	90.1217	47.6063	53.8361	0.883323	low
TCGA-E9-A245	0.0712329	0	64.7512	59.4417	98.8002	117.7	11.7921	61.3958	0.654495	low
TCGA-A2-A0EM	8.47671	0	67.1341	58.6608	150.28	103.449	85.6222	61.6059	0.942562	low
TCGA-PE-A5DC	3.91781	1	49.8159	59.1152	180.583	183.287	80.5673	79.1933	0.62685	low
TCGA-B6-A0IP	10.7562	1	53.1101	70.4254	163.406	137.134	65.8231	66.3173	0.665374	low
TCGA-D8-A1XA	2.29863	0	65.2951	63.0515	305.749	74.9791	31.1909	50.4408	1.43432	high
TCGA-D8-A1X5	1.54795	0	139.065	22.9543	118.045	122.63	53.3856	67.2321	1.37147	high
TCGA-D8-A27L	1.36712	0	62.7592	46.9961	150.046	95.4577	109.601	70.3869	1.19718	high
TCGA-D8-A1JJ	1.67397	0	138.631	36.9551	232.792	83.0397	82.9855	78.7594	2.43229	high
TCGA-A2-A1G1	1.6	0	184.993	44.7304	177.681	80.0597	103.169	74.24	2.35546	high
TCGA-A7-A4SB	1.14521	0	48.1098	46.6826	107.396	60.5639	50.5718	56.173	1.06184	high
TCGA-BH-A0AY	2.12877	0	80.4057	61.7924	190.099	84.1239	50.3011	117.52	1.69096	high
TCGA-E2-A158	1.23288	0	54.0278	97.4609	136.613	17.2774	66.0172	117.436	1.51426	high
TCGA-BH-A0DV	5.65479	0	48.4265	54.9371	87.5169	92.1695	37.1085	83.9688	0.891237	low
TCGA-A2-A0EP	8.96712	0	63.7687	62.3104	88.2195	101.275	13.1509	88.3526	0.826327	low
TCGA-LL-A73Z	0.621918	1	117.931	77.2886	239.374	148.031	98.813	70.2061	0.985686	low
TCGA-AR-A1AJ	6.52877	0	119.426	42.7961	188.261	123.114	28.4513	112.264	1.67446	high
TCGA-E9-A227	2.67123	0	61.2473	66.7124	201.07	138.027	29.0837	71.1395	0.76709	low
TCGA-AC-A5XS	1.61096	0	78.2343	48.5678	92.3563	284.652	73.276	100.372	0.348743	low
TCGA-BH-A209	10.8466	1	66.6701	114.736	226.874	148.82	67.4729	62.1928	0.498844	low
TCGA-A7-A26E	2.6137	0	58.5322	40.674	271.429	70.3462	79.7884	60.5844	1.85636	high
TCGA-EW-A1P6	1.53973	0	59.0426	74.0867	245.544	67.599	123.423	81.7416	1.58802	high
TCGA-OL-A6VQ	1.64384	0	46.3901	59.8623	94.2972	84.5674	54.9054	69.3592	0.842879	low
TCGA-E2-A1B5	2.69589	0	93.5258	108.376	232.858	182.283	44.5502	106.899	0.621476	low
TCGA-A2-A0CV	8.24932	0	58.3207	126.981	144.519	145.518	49.0436	104.732	0.454291	low
TCGA-5L-AAT1	4.03014	0	77.1732	79.1552	119.3	183.692	27.2802	66.4446	0.411523	low
TCGA-AC-A3HN	1.3589	0	51.7534	61.0571	94.2835	117.834	23.8844	75.7408	0.679067	low
TCGA-E2-A10B	3.12603	0	69.5171	37.906	97.618	112.534	36.4353	91.0952	1.06337	high
TCGA-A1-A0SH	3.93699	0	48.3996	36.0013	86.5859	64.4498	53.1379	94.2631	1.39982	high
TCGA-E9-A2JS	2.47671	1	103.249	49.8988	192.728	155.604	81.0868	99.1392	1.18905	high
TCGA-AN-A0FT	0.586301	0	25.1254	103.172	135.736	158.884	121.284	57.5995	0.361858	low
TCGA-E2-A15M	0.920548	1	102.596	40.5882	135.958	106.563	112.664	71.574	1.33429	high
TCGA-BH-A0DE	6.49863	0	60.7106	56.8185	64.9455	113.117	30.3478	82.5816	0.734525	low
TCGA-A2-A0EO	6.69041	0	55.9912	70.2024	119.541	122.384	78.9659	81.5737	0.74374	low
TCGA-AC-A6IW	1.13151	0	100.102	131.106	279.993	131.435	44.6805	54.6531	0.581398	low
TCGA-BH-A0E9	6.81918	0	40.3924	59.7765	70.0504	83.2856	39.605	78.0303	0.805893	low
TCGA-BH-A18I	2.99452	0	65.0052	54.0675	129.302	132.762	115.171	76.5782	0.874074	low
TCGA-BH-A0HI	1.69863	0	56.1069	72.6393	149.406	132.484	45.4191	80.8213	0.699661	low
TCGA-A2-A0CZ	4.4274	0	47.0662	80.8708	114.963	103.362	13.091	94.3475	0.722126	low
TCGA-AR-A1AM	5.2137	0	63.2123	63.3839	130.886	101.135	26.0395	65.9468	0.806684	low
TCGA-A8-A08F	2.75068	0	127.506	57.2882	152.961	120.862	74.2313	80.7606	1.20152	high
TCGA-AR-A256	7.81918	1	109.586	62.7132	242.269	59.0549	132.766	59.0506	1.94943	high
TCGA-C8-A26Z	1.28767	0	104.99	37.9729	147.799	86.8616	81.5096	96.7004	1.83922	high
TCGA-BH-A0HW	4.27671	0	84.7595	62.9146	135.789	116.948	190.798	47.6947	0.903307	low
TCGA-A1-A0SD	1.19726	0	55.8299	48.4324	80.0311	152.755	35.3313	92.7768	0.673013	low
TCGA-A2-A0CX	4.73425	0	130.801	33.5073	143.193	87.5107	112.323	85.1836	2.01115	high
TCGA-AO-A03R	5.72877	0	51.235	147.313	145.793	160.949	228.61	42.7759	0.284663	low
TCGA-BH-A0BZ	6.17808	0	56.2112	47.9804	217.908	309.84	78.269	149.922	0.543614	low
TCGA-GI-A2C9	9.15616	0	94.2043	56.807	225.687	58.2416	111.616	77.9538	2.05417	high
TCGA-AO-A125	9.46849	0	33.4161	115.078	132.423	133.217	93.0648	48.281	0.354193	low
TCGA-BH-A0C0	3.47945	0	147.683	48.2213	411.185	142.147	339.191	100.075	4.21875	high
TCGA-D8-A145	1.12329	0	71.3639	56.3003	109.15	74.4611	40.652	70.6855	1.0543	high
TCGA-B6-A0I5	23.4411	0	19.8266	212.207	120.867	165.749	48.3307	47.03	0.0986372	low
TCGA-BH-A0HA	4.4137	0	37.5644	63.0473	175.11	187.78	23.5422	91.6285	0.551404	low
TCGA-C8-A26V	1.68767	0	118.1	23.5899	213.364	137.701	98.336	108.62	2.09564	high
TCGA-E2-A1IU	0.923288	0	64.731	66.8243	133.685	129.725	55.516	73.2866	0.717692	low
TCGA-AN-A0XO	1.0274	0	100.385	94.2554	200.989	112.153	56.3449	71.6945	0.854128	low
TCGA-AN-A0AR	0.0273973	0	46.218	73.0482	87.7511	89.4281	19.3436	87.0014	0.756761	low
TCGA-A7-A56D	1.2274	0	135.204	57.2659	62.9956	266.407	25.0965	90.5911	0.361845	low
TCGA-GM-A3XL	5.77534	0	142.948	132.856	243.842	335.313	57.0217	99.0023	0.213407	low
TCGA-BH-A0DX	5.90685	0	63.9804	69.8616	185.969	81.8953	65.3979	86.9056	1.23169	high
TCGA-B6-A0X1	20.4247	1	91.7915	31.3643	282.836	98.9635	64.084	90.045	2.32929	high
TCGA-A8-A06T	4.42192	0	93.821	62.0119	339.963	255.22	36.8952	51.3508	0.539345	low
TCGA-E9-A226	2.84384	0	128.11	14.9546	96.3207	99.7064	102.552	120.621	2.39418	high
TCGA-BH-A5IZ	1.55342	0	87.5527	44.0729	210.559	36.294	78.107	84.8008	2.49585	high
TCGA-E9-A1RD	0.0931507	0	57.0635	49.7174	116.629	169.595	55.7519	66.6793	0.571561	low
TCGA-AC-A5XU	1.24658	0	117.863	69.599	92.3468	113.03	9.36479	98.2373	0.940401	low
TCGA-E2-A576	2.85753	0	42.5035	121.803	134.764	194.655	80.5048	75.6157	0.271113	low
TCGA-LD-A74U	1.10137	0	56.9214	79.6322	130.727	103.571	38.8393	70.7018	0.700793	low
TCGA-E9-A1NF	2.93699	1	92.9973	46.3916	167.859	57.5025	35.0326	91.4916	1.88621	high
TCGA-E9-A1R4	0.509589	0	82.7444	27.3938	109.3	233.485	72.3979	100.641	0.637709	low
TCGA-B6-A409	1.56986	1	103.399	81.0256	330.882	59.5123	32.1711	75.892	1.97881	high
TCGA-EW-A423	0.846575	0	31.4522	64.9487	185.09	111.713	61.1349	47.0313	0.708814	low
TCGA-OL-A6VO	2.35068	0	78.5801	54.5397	192.776	91.1827	66.0665	87.9359	1.44855	high
TCGA-LL-A5YM	1.07945	0	39.6362	145.869	46.1207	249.879	29.1585	43.2392	0.0864083	low
TCGA-AR-A0U0	5.44658	0	100.019	62.7365	229.196	235.13	146.863	64.4914	0.591835	low
TCGA-E2-A1IK	4.93151	0	77.3951	70.6013	142.865	214.716	22.395	96.4945	0.470224	low
TCGA-D8-A13Y	4.73425	0	104.38	50.4334	90.2192	84.4715	53.9352	78.6301	1.20314	high
TCGA-C8-A1HN	1.07945	0	123.359	51.9316	381.021	137.386	46.4955	85.4776	2.08056	high
TCGA-A2-A0YC	2.71233	0	57.176	44.2189	139.075	143.638	49.1018	61.8546	0.730448	low
TCGA-A2-A0CL	8.26027	0	83.8499	39.0774	120.603	139.078	49.8626	84.1472	0.96466	low
TCGA-D8-A1JA	1.37534	0	249.762	28.794	225.639	38.1534	110.103	112.064	6.86423	high
TCGA-A2-A04X	4.61918	0	33.2778	80.7394	335.052	206.657	37.0098	80.4175	0.598839	low
TCGA-AO-A12A	8.52603	0	49.4182	60.3069	103.433	159.228	32.9972	72.1552	0.521665	low
TCGA-E2-A1BC	1.3726	0	62.7323	61.9839	146.991	89.6942	69.3076	69.1364	1.00277	high
TCGA-C8-A132	1.04932	0	77.4725	52.7311	138.009	103.557	37.2056	100.104	1.2062	high
TCGA-AN-A0AT	0.0273973	0	180.259	200.502	367.926	75.7408	62.0556	60.0872	0.812526	low
TCGA-AC-A3QP	1.84932	0	55.9912	174.583	134.821	113.172	52.2516	63.6612	0.266435	low
TCGA-E2-A14P	3.4137	0	173.75	46.1603	477.735	209.021	43.5321	115.063	2.61284	high
TCGA-BH-A0BO	6.01918	0	53.9191	52.0811	67.1092	79.5826	41.3958	76.2836	0.917679	low
TCGA-BH-A0B9	4.30685	0	90.8004	100.396	161.869	137.02	38.8894	73.5908	0.583454	low
TCGA-A8-A06Z	0.0849315	0	107.566	37.5487	414.666	120.632	96.9062	75.0533	2.76423	high
TCGA-A1-A0SK	2.64932	1	168.518	46.3402	45.0676	30.8011	106.092	67.6185	2.01372	high
TCGA-D8-A141	1.71507	0	78.0998	46.1655	88.3508	128.748	24.8161	96.7672	0.908236	low
TCGA-BH-A0HB	2.20822	0	92.5321	95.4422	398.162	168.68	92.0789	85.8725	1.12782	high
TCGA-E9-A22G	3.39452	0	69.1866	118.087	287.42	39.6199	57.9895	116.932	1.70745	high
TCGA-C8-A1HE	1.0274	0	54.3617	45.3134	132.468	108.209	115.792	70.6196	1.04145	high
TCGA-E2-A2P5	2.24932	1	65.7673	98.7257	144.228	185.895	116.209	86.9504	0.454066	low
TCGA-AO-A0J9	4.41918	0	25.3275	181.815	92.1218	146.394	20.121	40.0004	0.128442	low
TCGA-AR-A1AK	8.65479	0	57.1359	41.9919	131.234	132.827	62.483	61.9164	0.800128	low
TCGA-E9-A5UP	1.2	0	69.5767	49.7998	111.814	201.8	106.415	68.0028	0.517731	low
TCGA-A2-A0T2	0.69863	1	140.692	57.4415	281.115	69.8671	33.9172	135.189	3.44002	high
TCGA-BH-A0C3	7.42192	0	57.0418	47.0132	192.095	122.089	26.7224	74.4009	1.00229	low
TCGA-AR-A24M	8.07397	0	52.9483	55.1797	113.372	93.2309	63.2843	60.7053	0.857794	low
TCGA-E9-A1NI	0.821918	0	103.334	66.3594	279.134	223.488	86.5919	64.3822	0.658043	low
TCGA-A8-A09M	2.75616	0	47.6624	39.3217	224.286	192.79	83.5036	119.633	1.04405	high
TCGA-C8-A278	0.813699	0	111.252	43.5557	336.342	107.394	167.455	89.1511	2.84035	high
TCGA-E2-A1LS	4.39452	0	28.1247	117.307	71.5872	20.9606	24.5822	75.7684	0.661306	low
TCGA-A8-A09G	0.00273973	0	108.034	43.2253	294.808	122.672	84.7646	151.077	3.03956	high
TCGA-A8-A09R	0.747945	0	176.371	29.6427	128.662	235.1	38.6287	80.0674	0.768169	low
TCGA-GM-A5PX	1.50959	0	53.5481	128.917	101.014	126.721	54.6459	60.6704	0.330152	low
TCGA-E9-A1R2	2.91233	0	58.9444	27.602	189.839	134.834	124.288	86.7307	1.38402	high
TCGA-D8-A27W	1.02192	0	88.2366	54.2902	223.01	163.988	81.4774	70.5911	0.916486	low
TCGA-OL-A66O	1.44658	0	50.8838	132.785	217.962	216.148	17.5034	57.2411	0.222173	low
TCGA-BH-A0HU	1.07397	0	67.5726	97.5979	315.945	165.564	54.9124	77.9458	0.733866	low
TCGA-C8-A8HQ	1.0411	0	69.6908	30.5698	92.9248	117.245	47.6594	99.0051	1.16821	high
TCGA-GM-A2DB	6.59178	0	182.091	63.7094	210.423	231.201	40.8045	39.8926	0.564156	low
TCGA-A8-A09I	3.75616	0	138.382	49.9057	107.385	147.433	101.155	88.6743	1.08501	high
TCGA-A2-A0CW	8.99452	0	59.1891	28.1477	239.686	135.291	97.4752	159.263	2.47047	high
TCGA-D8-A1J9	1.45753	0	132.658	18.3908	133.982	74.5079	72.321	187.698	4.65357	high
TCGA-AR-A2LL	4.70959	0	55.8837	53.7876	174.003	83.7847	298.509	45.3008	1.41206	high
TCGA-BH-A0AZ	5.25753	0	36.4929	64.2167	150.246	100.025	15.4757	99.8658	0.951852	low
TCGA-E9-A22B	1.89589	0	92.4029	64.4311	187.94	149.658	99.0655	66.3666	0.843536	low
TCGA-BH-A0C1	3.86575	1	83.4463	50.5959	56.3208	77.9279	107.575	71.5112	1.08902	high
TCGA-D8-A1JL	1.67397	0	68.1176	37.814	160.528	101.505	39.0198	98.4268	1.43163	high
TCGA-OL-A5RU	3.33973	0	54.7666	56.738	173.582	137.2	30.2011	74.3815	0.78331	low
TCGA-AR-A5QP	1.70411	0	62.4008	58.6413	207.992	120.137	56.5682	79.8809	1.05367	high
TCGA-A7-A0CH	2.95616	0	63.0636	57.255	141.291	108.871	75.4526	57.6994	0.848881	low
TCGA-E2-A9RU	0.00273973	0	124.699	113.282	186.31	179.005	122.221	59.1249	0.487519	low
TCGA-A2-A0D2	2.8137	0	117.063	58.0118	296.219	91.9225	48.3717	110.544	2.43905	high
TCGA-AC-A8OR	0.109589	0	86.8415	110.793	116.492	146.772	47.2456	92.3901	0.495025	low
TCGA-S3-A6ZH	1.41096	0	98.7715	29.8701	360.091	129.58	51.3293	62.703	2.00061	high
TCGA-EW-A1PH	1.66301	0	100.311	82.3182	155.992	172.631	107.996	137.64	0.944493	low
TCGA-E2-A14Y	5.77808	0	159.065	91.0837	235.557	86.0748	183.965	96.7443	2.05242	high
TCGA-WT-AB41	4.4137	0	36.6564	133.759	77.2163	178.475	79.5168	61.3404	0.204387	low
TCGA-BH-A0DO	4.50411	0	46.3286	61.6867	90.0729	78.0194	110.464	73.8146	0.956562	low
TCGA-A2-A259	4.3726	0	65.7804	81.49	248.698	78.0054	249.767	86.8417	1.78316	high
TCGA-AN-A0XP	0.0246575	0	55.5175	49.7235	130.95	154.059	73.7013	88.0219	0.777451	low
TCGA-B6-A0RH	17.6877	1	76.8448	86.3792	263.374	238.741	147.028	88.7014	0.550082	low
TCGA-D8-A1XD	1.43014	0	99.6518	32.8373	168.83	45.7685	52.877	46.8068	1.80898	high
TCGA-A2-A0T7	1.72877	0	72.491	48.081	166.664	89.6596	75.8786	94.738	1.49998	high
TCGA-BH-AB28	0.786301	0	54.2975	81.9007	110.729	107.989	51.3747	52.609	0.562817	low
TCGA-S3-A6ZF	1.37534	0	48.5417	68.6168	142.496	163.001	37.4218	137.763	0.818343	low
TCGA-AC-A3YJ	2.06575	0	82.4846	125.532	99.2541	166.885	17.4871	75.7705	0.302859	low
TCGA-A2-A0YI	4.12329	0	54.3298	62.9173	157.768	97.8889	35.3272	126.103	1.31066	high
TCGA-AN-A04C	0.147945	0	45.9623	62.0912	234.846	54.1147	176.06	72.4711	1.82291	high
TCGA-E2-A14R	3.21644	0	50.1581	76.807	241.699	281.576	91.2246	49.1694	0.271624	low
TCGA-A7-A0DB	2.7589	0	41.7873	46.9242	97.6569	91.3964	65.5691	75.4938	0.953838	low
TCGA-EW-A1OX	2.49589	0	74.8675	59.8693	65.7261	199.027	24.8212	98.4609	0.469005	low
TCGA-B6-A0IE	5.46027	1	50.0569	70.6593	450.765	110.231	128.958	104.483	2.47803	high
TCGA-EW-A1P5	1.92603	0	74.6138	33.7462	213.796	209.41	62.4995	83.9255	0.806662	low
TCGA-E9-A5UO	1.15068	0	59.5478	41.7794	81.3068	167.386	24.9324	60.1791	0.522705	low
TCGA-HN-A2NL	0.216438	0	66.6001	86.6531	107.505	57.1493	48.0849	52.6773	0.781671	low
TCGA-C8-A12V	1.05479	0	64.5578	41.6606	213.243	160.716	41.312	79.6697	0.939757	low
TCGA-EW-A1J2	1.10411	0	50.4532	53.4072	96.2245	94.7936	52.8051	70.1888	0.855459	low
TCGA-AR-A1AR	1.43562	1	120.72	83.8695	223.213	73.4352	30.3495	156.262	2.37745	high
TCGA-D8-A1JF	1.00274	0	101.819	28.7764	239.345	60.0514	182.927	83.2198	3.23966	high
TCGA-AC-A23E	1.91233	0	343.51	67.7247	93.4307	107.098	70.8495	98.4808	2.55738	high
TCGA-BH-A0DH	3.16712	0	72.0323	32.0119	174.598	185.891	44.9746	100.003	0.924955	low
TCGA-C8-A12Y	4.04384	0	43.2864	50.0804	224.379	275.871	43.3053	85.6526	0.400134	low
TCGA-A2-A0EV	2.65205	0	81.9691	37.7884	179.715	127.25	33.3995	77.9676	1.15797	high
TCGA-BH-A0EI	5.27671	0	89.5582	53.2376	92.8509	87.7078	65.9273	63.0419	1.00172	low
TCGA-AN-A0XW	0.465753	0	76.6862	54.4494	177.582	124.239	36.9585	92.2296	1.091	high
TCGA-A8-A09A	0.832877	0	62.1999	28.4532	259.564	54.1072	80.1364	96.8142	2.90257	high
TCGA-BH-A1F2	2.6274	1	104.985	36.0696	249.864	70.2072	203.562	91.5429	3.21303	high
TCGA-AC-A3BB	2.70411	0	55.9633	91.0477	78.1437	154.543	47.8791	80.0914	0.416496	low
TCGA-AQ-A1H3	2.70959	0	51.6671	53.0649	132.6	102.689	73.2771	72.1436	0.944888	low
TCGA-BH-A0E7	3.73425	0	61.0604	41.513	193.355	87.6438	194.535	81.972	1.82237	high
TCGA-AR-A24L	7.85205	1	62.4221	36.3736	177.205	83.8941	64.1003	109.997	1.8768	high
TCGA-E2-A1IJ	2.36986	0	46.1076	51.6352	104.602	94.6348	25.006	82.5101	0.91419	low
TCGA-E2-A15H	1.07671	0	80.6747	64.9707	194.191	128.547	31.2588	101.648	1.07954	high
TCGA-AQ-A1H2	1.30137	0	70.9562	70.1358	204.87	199.65	63.7316	64.1326	0.517943	low
TCGA-GM-A3NW	9.20822	0	72.1797	49.3444	64.711	134.332	42.7859	76.6633	0.697808	low
TCGA-AO-A03L	6.69041	0	111.561	66.6239	73.9511	222.749	39.3146	90.5072	0.427488	low
TCGA-AR-A2LR	2.31781	0	65.3875	69.4899	101.285	22.6584	48.7047	82.2793	1.37966	high
TCGA-BH-A28Q	3.06575	0	48.7441	77.5803	99.3194	82.8109	52.7561	63.3034	0.708187	low
TCGA-BH-A0EE	2.58356	0	232.703	62.6476	434.707	276.149	122.632	98.6184	1.59398	high
TCGA-EW-A1OW	1.90137	0	115.915	58.1772	238.876	50.6512	38.8989	82.3817	2.22307	high
TCGA-E9-A1RA	2.67397	0	70.3123	110.581	123.96	126.004	56.4364	63.508	0.45644	low
TCGA-V7-A7HQ	5.56986	0	37.9744	138.118	216.001	215.339	103.774	54.0621	0.223827	low
TCGA-AR-A24X	6.98082	0	55.7575	84.7044	104.582	90.6478	46.5889	57.0069	0.622457	low
TCGA-BH-A0W4	2.07945	0	58.4575	69.1138	91.2773	86.1868	71.5129	78.0615	0.862493	low
TCGA-BH-A0C7	7.58082	0	43.9627	29.9037	181.181	115.554	45.3907	81.6036	1.2232	high
TCGA-D8-A1XK	1.20822	0	160.512	42.6093	272.423	79.8668	77.5479	82.56	2.90801	high
TCGA-A2-A0T4	1.70959	0	65.1654	65.934	99.8405	179.689	78.0904	103.251	0.597323	low
TCGA-AN-A0FX	0.0273973	0	151.667	74.2959	107.539	30.569	195.327	154.864	3.55929	high
TCGA-C8-A138	1.0411	0	46.6587	86.4177	162.172	262.676	48.1266	53.5955	0.21557	low
TCGA-AR-A24R	7.26849	0	121.126	43.2175	144.024	110.151	76.1539	104.962	1.65317	high
TCGA-E2-A14V	2.85479	0	144.283	47.4142	99.5783	96.5695	87.755	109.128	1.75578	high
TCGA-AO-A0JE	6.39726	0	76.3247	33.4471	260.239	135.444	21.0165	96.4505	1.55431	high
TCGA-A8-A06O	1.08493	0	69.0719	64.7069	291.686	65.4673	157.173	58.6868	1.86782	high
TCGA-AO-A0J4	4.34795	0	131.939	66.8602	160.07	63.3292	135.352	99.579	2.0791	high
TCGA-EW-A1P3	4.4137	0	34.0782	70.0883	133.559	216.59	50.4236	44.2067	0.28333	low
TCGA-D8-A1Y3	1.17808	0	69.2588	184.762	412.891	175.591	149.349	34.6077	0.345248	low
TCGA-B6-A40B	8.63562	0	80.6193	63.5769	68.1911	117.263	64.2402	80.2913	0.755213	low
TCGA-B6-A1KI	6.12603	0	60.2185	49.8833	152.201	94.9595	52.9739	79.394	1.13892	high
TCGA-A8-A090	0.00273973	0	65.6105	39.6329	193.917	92.7241	54.2841	53.1168	1.22386	high
TCGA-BH-A0B6	6.80274	0	84.0126	65.7618	145.152	269.721	40.7895	123.564	0.433033	low
TCGA-A8-A09W	0.0821918	0	100.574	79.5374	280.576	171.788	121.034	163.151	1.66956	high
TCGA-AO-A03M	5.11233	0	108.712	34.9038	341.401	207.753	71.9725	109.602	1.57629	high
TCGA-AR-A0TQ	7.6274	0	102.961	35.8999	109.662	407.625	61.3962	105.895	0.20255	low
TCGA-B6-A0RP	8.56438	1	42.226	69.284	77.3016	127.025	57.0113	63.5839	0.526772	low
TCGA-AN-A0FK	0.583562	0	87.1704	68.4429	130.069	129.153	42.632	104.605	0.925749	low
TCGA-E9-A1RG	1.7726	0	138.951	58.5831	323.891	237.727	89.6621	89.2989	0.989091	low
TCGA-AO-A0JL	4.61096	0	20.0697	153.313	87.2273	36.928	20.8054	32.8288	0.321074	low
TCGA-3C-AAAU	10.7616	0	65.4344	40.746	87.2538	68.3528	16.7424	57.8282	1.03417	high
TCGA-GM-A2DF	5.90411	0	51.7953	109.193	185.996	44.8207	50.0135	88.6369	1.03415	high
TCGA-E2-A15J	4.49315	0	47.8633	136.186	115.394	84.8351	72.8097	65.7523	0.44204	low
TCGA-BH-A0BF	3.6274	1	74.5263	56.7828	110.891	110.464	107.488	88.8311	1.04581	high
TCGA-A8-A08T	9.33973	1	108.16	85.7963	129.56	73.5081	252.592	56.8857	1.22036	high
TCGA-A8-A084	1.25479	0	55.0022	39.3521	130.062	133.45	117.281	85.7851	1.02755	high
TCGA-E9-A1R7	3.09589	0	63.6542	18.8166	83.1902	71.3817	42.6489	59.3726	1.28127	high
TCGA-BH-A0B0	6.7863	0	65.9911	75.4372	127.402	212.517	72.3665	100.162	0.461849	low
TCGA-C8-A12O	1.05479	0	173.544	57.6396	198.392	99.7544	96.8552	81.0484	1.92718	high
TCGA-AQ-A04H	2.06575	0	126.796	43.1593	118.57	83.7328	89.8512	90.4295	1.73813	high
TCGA-A7-A425	1.22466	0	79.404	79.924	118.918	97.7142	17.8961	84.1142	0.812095	low
TCGA-A8-A06Y	2.16712	0	67.8695	56.0568	170.039	132.921	28.9915	131.729	1.23827	high
TCGA-AC-A23G	6.1589	0	48.223	70.6581	70.0328	75.618	19.938	86.2313	0.810404	low
TCGA-BH-A0BL	6.2411	0	100.8	30.3271	93.2122	101.051	32.4919	85.4494	1.31034	high
TCGA-EW-A1PA	1.57534	0	74.2921	35.1978	149.177	88.2537	24.4098	99.3337	1.5651	high
TCGA-A2-A1FV	1.95616	0	57.498	60.2616	52.7146	29.6997	70.3228	59.4857	1.07734	high
TCGA-D8-A1JC	1.31507	0	83.6055	15.7794	150.798	144.922	55.0272	97.4197	1.37926	high
TCGA-E2-A1B4	2.75068	1	40.1756	119.9	164.511	146.784	125.573	49.6992	0.367361	low
TCGA-E9-A1NG	2.15342	1	128.034	44.3348	101.724	91.964	40.9343	81.8918	1.37065	high
TCGA-AR-A1AL	8.13973	0	61.5369	58.3574	72.6064	76.5207	48.2113	62.1613	0.848086	low
TCGA-A2-A1FX	5.06027	0	55.8145	54.2043	137.136	108.392	79.7688	46.495	0.786622	low
TCGA-BH-A1FJ	5.27945	1	53.7247	50.2672	132.994	131.559	102.035	62.5731	0.789162	low
TCGA-A2-A0EX	2.06027	0	70.882	122.91	177.676	102.044	113.331	68.8004	0.626264	low
TCGA-A2-A0CM	2.06575	1	174.562	88.3821	244.553	101.528	66.8687	93.1949	1.69546	high
TCGA-AR-A2LQ	2.45205	0	42.6591	45.5946	103.922	43.4755	35.0666	86.2539	1.39587	high
TCGA-W8-A86G	0.950685	0	35.8021	96.7469	91.554	85.3093	74.1157	53.0431	0.523197	low
TCGA-BH-A0HO	0.208219	0	52.4899	92.5649	138.993	171.404	22.6925	72.4402	0.392598	low
TCGA-A8-A091	2.75068	0	80.811	33.7584	66.7579	72.0845	84.9804	46.1868	1.10147	high
TCGA-BH-A0W7	3.73425	0	66.4324	86.2995	118.062	253.053	70.3086	90.8691	0.291042	low
TCGA-A2-A0ER	6.2	0	89.0405	57.1751	255.889	84.5681	40.1469	57.648	1.43828	high
TCGA-3C-AALJ	3.56712	0	48.0424	75.2174	129.242	107.943	28.8072	130.705	1.00729	high
TCGA-A7-A3IY	0.945205	0	85.7326	66.6576	138.683	146.255	41.9191	101.784	0.838372	low
TCGA-EW-A2FR	4.58356	0	94.0613	35.1256	118.252	75.8358	28.4897	95.6622	1.65077	high
TCGA-C8-A12X	1.05479	0	72.7166	57.7394	347.166	127.846	28.5917	94.5392	1.63622	high
TCGA-E9-A1ND	2.29589	0	202.442	49.1284	195.845	163.75	25.0715	111.042	1.65692	high
TCGA-D8-A1XR	1.32055	0	46.9386	72.8487	102.744	86.689	35.5027	82.8059	0.803687	low
TCGA-AN-A0FD	0.536986	0	99.6067	117.054	150.735	188.691	30.1283	89.5891	0.389713	low
TCGA-BH-A0BM	5.13973	0	41.2533	180.525	116.568	143.309	67.593	52.9754	0.176447	low
TCGA-E9-A22H	1.72603	0	71.4054	42.5581	193.614	191.693	42.427	69.9674	0.690775	low
TCGA-EW-A1IY	0.706849	0	44.2912	41.2978	179.642	119.41	82.1595	97.9441	1.25935	high
TCGA-E9-A3X8	1.30959	0	26.3952	200.473	78.815	230.484	50.6199	54.1596	0.0685066	low
TCGA-A2-A0CP	7.70685	0	45.4412	104.433	117.225	121.397	36.3299	74.8774	0.466855	low
TCGA-EW-A1IZ	1.51781	0	100.328	61.4833	256.929	127.166	73.3945	85.0733	1.3733	high
TCGA-A7-A13F	2.09589	0	71.4438	66.7225	207.321	68.5919	54.5233	68.796	1.31817	high
TCGA-D8-A1JT	1.10959	0	54.6361	36.7649	383.125	115.588	503.684	134.427	5.86346	high
TCGA-D8-A1JM	1.61644	0	112.337	47.2613	238.281	72.388	40.5138	107.218	2.48266	high
TCGA-BH-A0BQ	6.17808	0	42.1692	102.287	112.564	136.518	51.8628	83.7767	0.455927	low
TCGA-BH-A0EA	2.71507	1	76.5393	57.5316	79.5511	77.989	28.6729	80.8659	1.00577	high
TCGA-BH-A0BA	3.10137	0	74.1938	48.0896	126.908	94.2307	54.4307	83.4943	1.17764	high
TCGA-EW-A6SC	2.60822	0	71.8876	58.4354	165.27	118.158	52.2027	66.1684	0.891971	low
TCGA-OL-A5DA	4.88493	0	46.779	74.5798	108.185	91.7886	96.2967	53.6444	0.697191	low
TCGA-A2-A0T1	1.4274	0	58.2919	42.153	173.588	128.757	235.907	109.896	1.65292	high
TCGA-A8-A09K	2.49863	0	92.461	55.2187	217.009	64.3757	44.7245	76.6907	1.74372	high
TCGA-A7-A6VY	0.728767	0	209.462	30.6841	198.518	81.808	52.5822	131.035	4.19072	high
TCGA-B6-A0IB	10.7973	1	76.9976	41.2072	128.418	169.879	56.8979	119.441	0.982022	low
TCGA-A8-A06Q	0.0849315	0	104.686	69.5631	186.958	36.9509	36.0742	59.9203	1.55709	high
TCGA-BH-A18P	2.52329	1	125.519	40.6054	60.8204	90.5549	50.8538	80.0679	1.26935	high
TCGA-A2-A0SY	3.69041	0	67.2392	98.4022	82.0862	139.104	71.7391	73.4802	0.450653	low
TCGA-GM-A2DM	8.83836	0	71.5608	84.6457	152.217	113.192	22.595	60.2229	0.640182	low
TCGA-BH-A1FM	3.80274	1	148.677	23.0085	574.806	98.6249	136.735	87.1228	7.68153	high
TCGA-AO-A03T	5.81918	0	34.5872	53.9448	222.038	197.393	62.8834	60.9005	0.546556	low
TCGA-S3-AA15	1.15342	0	78.4771	73.838	139.06	88.5364	11.4708	110.259	1.13723	high
TCGA-AO-A12D	6.89041	0	90.0091	39.1508	116.784	83.1938	183.27	103.903	1.97088	high
TCGA-AO-A124	9.60548	0	188.36	60.753	158.926	43.4357	79.2913	57.5029	2.14974	high
TCGA-E2-A15R	4.74521	0	82.3944	51.282	43.5751	87.5974	27.9164	80.7049	0.922569	low
TCGA-A2-A0T6	1.57534	0	62.2335	46.253	67.701	103.852	53.189	68.9765	0.824688	low
TCGA-EW-A1IW	1.01644	0	85.1917	51.0023	100.455	80.4112	48.2526	79.618	1.17515	high
TCGA-E9-A1NC	3.29589	0	136.885	74.0009	226.901	136.35	74.3287	67.5079	1.07963	high
TCGA-AC-A3TM	2.08767	0	37.2103	128.473	97.2471	227.23	36.5849	52.2196	0.144988	low
TCGA-E9-A1QZ	2.06849	0	71.0154	54.5118	206.297	194.059	25.041	75.1407	0.635108	low
TCGA-A8-A07E	1.66575	0	77.6305	54.7956	100.141	76.6227	54.5463	114.014	1.43698	high
TCGA-AC-A3TN	1.24932	0	49.5964	86.4531	108.856	167.606	60.9889	50.2696	0.35343	low
TCGA-AO-A0JF	5.42466	0	66.8873	44.7814	110.374	122.61	38.9052	84.1803	0.91659	low
TCGA-BH-A0B8	4.29863	0	63.233	74.025	74.5743	103.196	14.8088	51.7551	0.550987	low
TCGA-BH-A1FN	6.00548	1	351.658	58.3535	357.019	73.0959	101.035	69.1031	6.45105	high
TCGA-D8-A147	1.6	0	80.1154	36.539	79.8674	52.7053	56.6969	65.9843	1.38482	high
TCGA-PL-A8LX	0.0136986	0	89.5618	87.9323	99.0444	159.804	11.7848	71.9776	0.446967	low
TCGA-E9-A1N4	2.73973	0	104.131	81.374	150.354	115.548	51.315	72.1013	0.825327	low
TCGA-D8-A27F	1.33699	0	130.481	36.0285	253.254	29.0277	102.051	119.291	4.88014	high
TCGA-A8-A0AB	1.41918	0	55.0381	49.605	112.901	26.2014	160.794	54.2369	1.57311	high
TCGA-A8-A07U	2.08219	0	110.286	33.6358	181.852	141.727	111.203	75.1926	1.34551	high
TCGA-E2-A14X	2.66301	0	82.6573	72.6149	274.068	46.6017	169.643	67.0415	2.12519	high
TCGA-BH-A1FL	4.58356	1	49.2929	60.1282	103.653	111.709	75.7972	60.3565	0.70636	low
TCGA-C8-A12W	1.05479	0	94.9706	44.5612	145.025	113.771	56.724	77.0008	1.16645	high
TCGA-AC-A7VC	0.00273973	0	100.846	100.036	94.9545	46.1962	-1.39032	93.8873	1.00034	low
TCGA-AO-A12E	5.86849	0	59.7291	52.7742	114.439	146.743	51.5012	75.9993	0.687444	low
TCGA-BH-A0AW	1.70411	0	114.485	73.4053	224.162	127.508	74.748	102.112	1.32658	high
TCGA-A7-A426	0.99726	0	44.1538	82.5337	109.64	104.547	55.5491	62.6568	0.591446	low
TCGA-AC-A8OS	0.191781	0	45.0517	49.1908	88.8598	86.7165	59.4065	83.6204	0.996284	low
TCGA-A7-A4SF	1.49315	0	135.776	28.3636	277.757	151.713	49.2766	91.7285	1.93799	high
TCGA-E2-A573	2.90959	0	115.994	73.6081	139.236	142.7	50.8878	94.3631	0.870603	low
TCGA-C8-A1HI	0.939726	0	89.9687	74.9417	173.637	159.65	36.7283	84.7677	0.703472	low
TCGA-A7-A6VW	0.780822	0	103.376	79.0532	213.87	136.009	51.2828	70.7961	0.867511	low
TCGA-BH-A0B7	7.01096	0	131.039	49.6444	173.327	64.3405	83.9005	93.4017	2.22905	high
TCGA-AO-A0J5	2.16986	1	53.6525	29.2658	81.1359	77.9154	30.3803	85.2824	1.24575	high
TCGA-GM-A5PV	1.12877	0	62.4021	123.561	189.532	159.302	71.0806	53.373	0.360059	low
TCGA-E2-A1II	2.80822	0	87.387	87.5422	209.536	109.224	29.1506	75.0411	0.888455	low
TCGA-D8-A27P	0.134247	0	66.1741	58.8759	122.612	90.9843	70.1493	62.5114	0.927653	low
TCGA-EW-A1J3	1.38082	0	44.5848	58.3341	119.388	101.116	93.1071	44.2475	0.72844	low
TCGA-AO-A1KS	0.958904	0	73.7881	23.8086	105.683	94.8859	255.84	103.407	2.12691	high
TCGA-A2-A4S2	1.76164	0	48.3931	40.3197	100.06	157.276	37.029	94.3056	0.733289	low
TCGA-BH-A8FZ	1.5726	0	77.1506	74.5607	124.766	120.75	31.622	75.0983	0.708357	low
TCGA-A8-A07S	0.665753	0	78.9759	60.6354	105.365	116.925	28.7989	86.8877	0.850659	low
TCGA-GM-A2DI	7.09589	0	65.5323	77.9068	115.491	137.255	48.0212	71.7698	0.574676	low
TCGA-E2-A106	6.96164	0	88.9249	51.2165	77.602	140.65	46.3807	86.369	0.778695	low
TCGA-BH-A0E6	0.80274	0	72.3238	143.613	99.9747	58.1791	26.2539	76.9616	0.521313	low
TCGA-AO-A03V	3.70137	0	83.2864	66.5836	148.305	121.129	51.1966	63.1196	0.789553	low
TCGA-AC-A2BK	6.08767	0	188.507	38.2761	132.996	28.8902	46.6728	105.764	3.58367	high
TCGA-D8-A143	1.18082	0	308.597	32.6176	215.212	76.3733	36.6534	80.9202	4.52706	high
TCGA-A8-A06X	2.58356	1	125.96	38.1287	444.594	110.527	40.2014	79.0863	3.23797	high
TCGA-AR-A255	4.90959	0	74.107	36.7673	131.916	112.275	109.336	85.7139	1.29376	high
TCGA-EW-A1P8	0.654795	1	155.143	43.2303	227.557	79.9506	35.44	94.6883	2.54896	high
TCGA-A8-A097	1	0	84.2404	39.1024	81.3061	99.6083	473.573	84.0318	2.10131	high
TCGA-BH-A0E1	1.30685	0	47.7785	80.1477	143.435	120.374	32.7397	87.2415	0.691084	low
TCGA-E9-A5FL	0.0657534	0	30.9051	93.5924	231.673	140.893	48.7305	60.2138	0.544557	low
TCGA-AR-A1AW	5.30137	0	60.3701	42.8516	126.44	177.504	162.085	68.8493	0.713495	low
TCGA-E2-A1B6	2.37534	0	68.0608	121.603	237.935	140.161	41.067	65.331	0.504976	low
TCGA-A8-A07P	0.915068	0	162.191	66.2156	250.055	182.855	135.86	103.978	1.39569	high
TCGA-AR-A0TW	8.24384	0	175.968	34.8517	321.194	207.523	33.3849	105.105	1.76244	high
TCGA-E9-A1N6	1.85753	1	95.13	47.383	155.705	64.5609	148.536	110.192	2.32821	high
TCGA-BH-A1EU	3.52329	1	71.5443	46.5882	75.6055	93.3512	42.0422	69.9508	0.924449	low
TCGA-A2-A0EQ	6.64658	0	88.7049	101.255	289.397	552.214	102.018	111.783	0.0724128	low
TCGA-A8-A08C	2.4137	0	50.6841	94.5979	136.333	115.56	86.7137	92.7542	0.694834	low
TCGA-BH-A42V	1.73973	0	51.5651	133.785	96.9117	88.9878	73.8131	58.2308	0.403195	low
TCGA-B6-A402	6.24932	0	65.7605	98.4012	113.136	46.0345	140.77	48.2132	0.850102	low
TCGA-A7-A0CJ	2.55068	0	102.64	46.0202	151.685	151.562	85.7289	68.9858	0.926802	low
TCGA-AN-A0FZ	0.0273973	0	100.102	55.8924	250.631	171.408	90.7238	89.0882	1.11366	high
TCGA-B6-A0IH	8.12329	1	44.1695	51.4185	67.9766	72.4645	58.0276	101.307	1.13455	high
TCGA-C8-A26X	1.03014	0	191.184	95.8495	207.242	155.796	71.9765	92.0665	1.05593	high
TCGA-BH-A18Q	4.63562	1	49.5988	42.9611	134.966	72.3391	79.9574	53.3932	1.13063	high
TCGA-S3-AA12	1.27945	0	97.7957	56.17	241.804	114.834	115.31	50.1175	1.25139	high
TCGA-A2-A04P	1.50137	1	23.6289	76.8868	101.109	119.719	30.9734	50.8037	0.453498	low
TCGA-A2-A0CY	4.58356	0	104.704	88.609	132.003	24.7864	110.868	52.8354	1.29256	high
TCGA-AO-A0J7	1.69315	0	90.5556	142.244	174.446	148.689	47.977	81.7146	0.404938	low
TCGA-E2-A15D	1.4411	0	47.1176	53.5179	79.1629	94.633	43.8693	74.3971	0.817961	low
TCGA-AO-A0JM	5.98356	0	94.175	41.8549	179.031	138.479	34.5251	133.713	1.57467	high
TCGA-C8-A3M8	1.07945	0	42.2369	34.9245	142.356	68.1962	42.6927	117.725	1.81409	high
TCGA-LL-A5YN	1.22466	0	61.4668	130.306	143.373	234.114	108.174	87.5854	0.238913	low
TCGA-AC-A3OD	1.23562	0	17.9124	32.483	49.2197	49.268	28.9635	43.5522	0.883058	low
TCGA-A8-A08O	2.58356	0	91.4921	43.3847	305.556	59.7242	51.1636	81.8287	2.67475	high
TCGA-A8-A07B	3.58356	0	216.729	66.6405	270.791	49.6618	312.969	47.0587	3.89812	high
TCGA-A8-A08L	0.0821918	1	134.84	24.1999	197.671	64.7909	79.575	104.629	3.27505	high
TCGA-BH-A0HQ	3.07123	0	70.3522	53.9249	133.235	105.381	70.1192	77.9823	1.0242	high
TCGA-AR-A24V	7.11233	0	101.246	53.1835	162.12	99.8996	135.506	75.709	1.41181	high
TCGA-EW-A1P1	3.31507	0	67.3595	60.4267	118.117	85.8828	28.0321	91.2939	1.07033	high
TCGA-A8-A07O	0.832877	0	126.273	65.2593	409.227	28.1195	55.026	133.75	5.84353	high
TCGA-AN-A04D	0.142466	0	29.5509	34.6438	320.992	57.3904	34.2542	60.4421	2.05907	high
TCGA-AO-A1KO	1.70411	0	28.1086	90.9289	51.562	47.0716	31.5415	56.9363	0.59764	low
TCGA-A2-A0D0	5.61096	0	59.5929	122.335	319.601	165.75	38.4903	121.141	0.744919	low
TCGA-AC-A2QI	1.61096	0	78.3323	50.5722	73.2682	109.698	36.6448	64.8353	0.780221	low
TCGA-B6-A0X5	5.74521	1	83.1791	67.4244	149.688	136.386	103.749	58.7552	0.744812	low
TCGA-C8-A12L	0.994521	0	146.298	23.7346	212.571	60.1281	81.3549	171.19	5.7908	high
TCGA-A8-A0A2	1.5863	0	69.6982	51.4892	54.5764	79.4042	92.5348	47.2175	0.839604	low
TCGA-LQ-A4E4	2.32603	0	67.9476	63.3709	118.501	80.6822	55.3119	115.881	1.32843	high
TCGA-BH-A5J0	1.9589	0	78.7872	84.9054	161.786	169.927	26.9828	80.7983	0.533065	low
TCGA-BH-A1F5	7.43014	1	49.5601	35.0366	345.873	63.6771	254.291	54.4795	3.01852	high
TCGA-LD-A66U	1.15616	0	32.9525	122.221	114.329	181.95	29.2189	58.5984	0.221625	low
TCGA-E9-A3QA	2.51507	0	73.3038	64.603	182.087	120.72	73.3964	77.2334	0.969318	low
TCGA-AO-A12F	5.04658	0	59.0558	100.444	192.031	54.6799	32.7107	73.7233	0.967994	low
TCGA-BH-A0BV	4.16164	0	83.7533	54.8723	128.089	146.11	21.7633	87.8784	0.797938	low
TCGA-E9-A1N5	3.06849	0	52.4618	50.9193	135.689	129.798	40.5236	73.2901	0.781264	low
TCGA-B6-A0RV	14.126	0	88.889	77.2645	141.15	157.195	114.043	109.474	0.84237	low
TCGA-E2-A15P	1.63014	0	57.0041	39.0685	95.9657	133.161	92.171	76.5548	0.8568	low
TCGA-E9-A5FK	1.22466	0	61.6213	106.017	75.1051	330.64	67.5028	67.015	0.106642	low
TCGA-A8-A0A9	2.25205	0	61.5917	57.3105	137.534	139.23	67.4668	79.413	0.77952	low
TCGA-C8-A1HF	0.909589	0	104.483	54.6934	161.45	163.681	44.2766	81.1047	0.832627	low
TCGA-S3-AA17	1.16164	0	61.9414	53.8458	187.811	167.935	35.7007	81.9793	0.743007	low
TCGA-BH-A18S	5.50411	1	48.9112	68.1717	139.738	163.658	33.8857	82.9416	0.559547	low
TCGA-A8-A08P	2.58356	0	82.4915	46.5362	175.52	136.735	73.2932	86.0898	1.11125	high
TCGA-A8-A095	3.49863	0	56.8351	68.2413	107.985	116.636	44.1481	61.3577	0.634148	low
TCGA-EW-A1P0	3.4274	0	69.122	76.957	116.134	111.858	99.6894	73.2523	0.760266	low
TCGA-AR-A0U3	9.50137	0	88.6035	59.0987	118.225	160.295	73.4695	60.7368	0.621667	low
TCGA-E9-A54Y	1.05205	0	14.3263	267.966	61.5677	127.671	214.158	25.1607	0.0693203	low
TCGA-AN-A0XV	0.443836	0	49.1581	67.5921	279.775	95.3194	83.7392	74.766	1.33697	high
TCGA-A8-A08G	1.66301	0	89.1125	36.1483	202.753	127.941	36.2502	73.598	1.2499	high
TCGA-E9-A1RF	0.547945	0	118.809	67.5373	217.459	145.642	33.059	87.6362	1.0565	high
TCGA-E2-A15K	0.753425	0	57.5473	63.5834	144.074	177.222	36.8913	75.5514	0.532956	low
TCGA-AN-A0AM	0.0136986	0	116.727	47.5797	140.084	162.205	34.4794	104.851	1.02493	high
TCGA-C8-A12N	0.980822	0	50.889	83.2308	143.53	163.144	115.232	72.0871	0.520736	low
TCGA-A8-A083	0.00273973	0	57.1116	81.9178	141.097	183.742	57.6538	61.8094	0.400455	low
TCGA-BH-A28O	3.06849	0	36.9013	83.3313	51.9342	74.2057	22.6183	62.9794	0.568995	low
TCGA-B6-A0IC	0.00273973	1	65.9616	53.5442	110.374	93.435	76.5518	59.4623	0.915952	low
TCGA-AN-A0XS	0.0273973	0	56.7291	56.3884	137.319	109.593	56.1677	68.1509	0.85761	low
TCGA-A7-A0CG	2.85753	0	69.3274	75.4219	126.367	117.52	66.6033	92.8067	0.830527	low
TCGA-D8-A27R	0.841096	0	110.099	41.9101	383.652	148.661	69.2138	70.809	1.90187	high
TCGA-GM-A2DD	6.25205	0	139.503	82.3387	250.207	175.371	43.9316	77.2842	0.846953	low
TCGA-LL-A740	1.20822	0	91.5181	37.4693	229.458	72.0143	56.1272	98.136	2.36802	high
TCGA-BH-A0H0	1.26301	0	70.3281	79.0419	202.19	103.473	220.97	71.2426	1.18703	high
TCGA-A8-A09T	1.5863	0	99.5616	69.8898	238.376	143.534	206.268	59.704	1.1054	high
TCGA-OL-A66L	3.56438	0	38.4351	132.294	124.938	218.821	35.8389	68.2397	0.178663	low
TCGA-A8-A0A7	0.0821918	0	152.287	37.8349	307.81	178.965	81.8591	96.6123	1.85491	high
TCGA-A2-A0EN	11.2	0	62.5344	55.9843	68.034	143.723	49.6728	84.71	0.639453	low
TCGA-B6-A0IO	13.8137	0	69.8215	69.3382	246.898	110.287	31.0936	50.0676	0.92025	low
TCGA-BH-A8G0	1.8137	0	57.8466	72.027	93.55	87.1535	29.3955	61.4893	0.704113	low
TCGA-PE-A5DD	5.35068	0	40.45	78.3704	133.072	144.374	30.634	82.5009	0.546238	low
TCGA-OL-A66K	3.49315	1	48.4622	56.1806	103.466	64.1554	33.7569	80.5333	1.08005	high
TCGA-BH-A1FG	1.58082	1	67.6409	66.2045	357.539	115.311	330.022	101.851	2.71818	high
TCGA-S3-AA14	1.24658	0	55.8092	50.4916	108.614	72.3547	48.7168	76.3946	1.11769	high
TCGA-LL-A440	2.07945	0	41.0661	46.9686	74.8825	51.7475	10.9515	76.3689	1.07979	high
TCGA-A2-A0SW	3.73973	1	154.751	27.9221	326.834	237.571	44.3037	84.3658	1.27501	high
TCGA-D8-A1XW	3.5863	0	100.177	31.8383	120.611	49.8802	152.358	76.4759	2.19947	high
TCGA-B6-A2IU	14.1808	0	46.4822	63.3171	125.5	108.183	93.0631	55.9723	0.735227	low
TCGA-GM-A2DO	7.11233	0	41.944	114.205	125.34	211.338	63.43	46.0049	0.202203	low
TCGA-B6-A0IA	22.989	0	48.0466	186.06	176.724	126.918	136.098	43.5756	0.235473	low
TCGA-C8-A26Y	0.00273973	0	213.386	26.9488	361.162	91.8177	84.5461	136.384	7.03481	high
TCGA-AN-A0G0	0.0438356	0	108.109	27.6107	92.9137	66.8319	67.2464	123.249	2.3539	high
TCGA-E2-A1LH	8.89589	0	77.876	61.0599	121.083	109.894	61.8038	65.0095	0.837308	low
TCGA-E2-A1L9	1.63836	0	49.1986	55.0434	130.892	137.255	25.204	93.341	0.780005	low
TCGA-BH-A0W5	3.52877	0	64.2561	71.8378	162.259	105.518	36.5844	71.6976	0.837441	low
TCGA-GM-A3NY	3.18356	0	25.5017	173.591	75.2032	144.954	56.4762	38.986	0.140033	low
TCGA-A8-A09E	4.08767	0	93.701	57.6382	213.232	171.419	39.6059	85.0042	0.869848	low
TCGA-AR-A0TX	5.40274	0	85.2783	28.1803	160.775	123.132	81.8231	104.678	1.60654	high
TCGA-D8-A1XQ	1.36712	0	188.598	58.0943	168.978	116.54	82.5772	126.782	2.22719	high
TCGA-D8-A1X6	1.48219	0	79.1312	90.7794	333.013	161.605	233.973	54.7902	0.979515	low
TCGA-A8-A07G	1.58082	0	103.073	25.8472	201.889	124.671	40.1999	70.4524	1.4557	high
TCGA-BH-A1EN	5.8274	1	131.392	55.029	73.5421	82.5965	974.653	93.2708	5.2767	high
TCGA-E2-A574	2.2137	0	83.6168	130.68	207.653	104.41	141.697	66.5794	0.671658	low
TCGA-AC-A4ZE	2.43836	0	49.3695	84.5322	85.4143	73.5888	52.143	64.3627	0.685103	low
TCGA-AR-A24O	7.01644	0	52.2006	62.6775	98.3761	101.585	44.3671	78.0447	0.79072	low
TCGA-C8-A137	1.03836	0	245.907	38.1667	286.327	51.6176	58.003	94.4942	5.52188	high
TCGA-B6-A0RL	6.76438	1	94.9215	73.4558	282.389	138.024	50.0249	81.2164	1.13141	high
TCGA-B6-A0IK	1.56438	1	266.76	65.9391	243.489	91.334	673.065	225.172	18.6817	high
TCGA-B6-A0WX	1.75068	1	45.6739	103.598	169.595	51.3641	32.337	65.3156	0.811011	low
TCGA-AR-A24H	13.0849	0	66.221	85.1573	150.539	102.927	116.855	89.2143	0.929281	low
TCGA-B6-A0IQ	11.7397	0	67.0666	95.6786	108.51	50.7733	41.6695	83.7651	0.919765	low
TCGA-B6-A0IG	12.2082	1	167.771	36.9618	93.815	171.53	132.442	127.937	1.52738	high
TCGA-E9-A243	1.67671	0	87.946	40.1787	118.579	120.463	13.1377	80.4537	1.00913	high
TCGA-D8-A1JE	1.57534	0	86.1233	43.0462	82.7926	99.8091	48.4366	89.5208	1.13536	high
TCGA-E2-A1LE	2.40822	1	47.1072	43.3299	148.91	58.2426	34.908	176.221	2.72402	high
TCGA-A8-A09Q	2.08493	0	167.679	147.883	174.221	74.5918	252.299	59.31	0.978436	low
TCGA-AR-A5QQ	0.882192	1	217.351	69.4995	153.469	126.091	17.4824	95.149	1.4731	high
TCGA-D8-A140	1.10411	0	51.2812	35.3776	151.153	102.886	19.1847	92.5939	1.23924	high
TCGA-A1-A0SE	3.61918	0	62.597	75.2782	148.329	119.686	59.5889	80.0416	0.771707	low
TCGA-AR-A1AN	8	0	62.331	106.228	164.26	78.711	34.8506	115.481	0.972273	low
TCGA-A8-A08R	0.0821918	0	82.4284	34.1329	195.571	91.9587	103.785	93.8698	1.95977	high
TCGA-OL-A5RX	2.40548	0	44.1891	96.8572	77.7148	113.388	48.9581	61.2797	0.438175	low
TCGA-BH-A0BD	1.51781	0	61.7931	47.0668	161.997	130.052	62.3584	85.7759	1.01166	high
TCGA-AR-A24N	6.54247	0	53.2696	49.9659	240.326	175.148	119.066	69.4445	0.854505	low
TCGA-AR-A2LH	1.68767	1	104.8	57.6707	252.168	135.306	104.554	97.9477	1.54377	high
TCGA-AR-A1AO	7.1726	0	98.1842	56.3094	192.194	91.753	24.1487	133.808	1.95218	high
TCGA-BH-A0W3	1.99452	0	61.5588	47.091	79.6761	172.004	54.1918	50.0808	0.471994	low
TCGA-EW-A1PF	1.20274	0	69.6089	39.5977	244.892	64.5797	44.5599	107.06	2.44848	high
TCGA-S3-A6ZG	1.09315	0	67.1519	63.1867	112.64	135.441	53.5112	50.9939	0.583752	low
TCGA-A2-A0YT	1.98082	1	147.162	27.194	281.734	113.481	153.651	86.5426	3.00621	high
TCGA-C8-A1HJ	0.0136986	0	50.6554	75.5626	208.273	18.688	106.567	31.6427	1.32178	high
TCGA-D8-A1JI	1.58082	0	58.6154	53.936	87.9626	113.911	25.4299	76.4633	0.756365	low
TCGA-GM-A2D9	4.96438	1	41.2533	121.341	123.079	172.797	27.1134	51.2857	0.238327	low
TCGA-A8-A06R	1.49863	0	190.298	71.1611	175.688	158.757	111.614	94.4619	1.28097	high
TCGA-AR-A1AT	3.48493	1	94.5174	61.0504	170.102	134.13	74.6247	95.0235	1.08331	high
TCGA-AN-A0AJ	0.830137	0	254.34	72.3447	119.914	138.61	155.663	76.7843	1.49614	high
TCGA-A2-A3XY	2.91507	0	195.313	68.7197	130.915	66.6912	54.0269	89.7657	1.94188	high
TCGA-D8-A13Z	1.73973	0	161.947	19.0509	149.717	108.49	58.5665	115.742	2.59718	high
TCGA-B6-A0RN	21.9397	0	59.7389	76.3331	95.2096	104.547	75.7567	70.0785	0.691119	low
TCGA-AC-A7VB	0.684932	0	104.462	51.3318	270.388	146.414	58.2579	69.8227	1.23518	high
TCGA-A2-A0YM	2.64384	0	104.713	48.1109	110.226	37.0187	102.212	98.1101	2.18706	high
TCGA-OL-A5D6	3.02466	1	80.4403	51.5125	184.395	37.8599	41.8404	112.479	2.38232	high
GSM1501819	3.0411	0	86.4129	64.4222	159.619	117.736	74.7695	82.7809	1.01668	high
GSM1501821	0.739726	0	89.673	64.9446	160.905	120.511	77.7518	83.2646	1.01674	high
GSM1501822	0.410959	1	88.5905	66.4247	159.481	121.559	75.6417	82.1666	0.977574	low
GSM1501826	4.27397	0	88.5231	63.1617	161.228	117.867	73.7466	83.3046	1.0427	high
GSM1501828	3.94521	0	85.1218	63.6478	160.512	116.039	77.0816	82.6484	1.03586	high
GSM1501831	1.47945	1	88.9635	62.8579	159.82	118.814	74.9779	83.7541	1.04173	high
GSM1501833	2.79452	0	86.3892	65.1065	158.542	118.776	75.6108	82.8344	1.00174	low
GSM1501834	0.00273973	1	86.2417	63.4682	159.945	119.799	73.733	83.3098	1.01402	high
GSM1501836	2.9589	0	86.6297	63.3	158.723	120.581	72.0558	82.8034	1.00245	high
GSM1501837	2.05479	1	87.9922	64.808	158.935	116.885	73.389	83.619	1.02662	high
GSM1501838	4.76712	0	85.4361	64.0869	158.452	118.384	73.2124	82.9705	1.00743	high
GSM1501840	2.30137	1	86.2349	64.4597	158.355	116.487	72.334	84.2437	1.02696	high
GSM1501844	5.34247	0	84.6516	64.9504	157.63	119.375	77.5899	81.9995	0.987495	low
GSM1501845	2.87671	0	88.5905	64.0089	160.242	119.444	71.6943	83.6693	1.02054	high
GSM1501846	5.34247	0	84.8787	63.9093	160.161	117.196	77.1431	84.3857	1.03556	high
GSM1501850	1.31507	0	85.0824	65.1133	158.802	118.965	75.0253	82.2391	0.991401	low
GSM1501851	6.9863	0	88.5021	62.5273	158.01	119.037	73.4638	83.5727	1.03277	high
GSM1501852	1.31507	0	86.4106	65.0953	160.014	119.553	74.2075	83.8702	1.00574	high
GSM1501854	1.47945	0	88.3674	63.9245	160.47	119.07	75.9956	85.0397	1.03972	high
GSM1501856	1.31507	0	86.013	63.7974	158.085	119.07	75.7388	83.0372	1.01087	high
GSM1501858	1.72603	1	86.3618	64.0382	159.298	116.141	75.4974	83.7635	1.03807	high
GSM1501860	0.986301	0	85.6054	64.1242	158.452	117.118	75.0795	82.8231	1.01807	high
GSM1501863	4.19178	0	87.1616	63.6063	159.981	120.581	75.1323	82.4077	1.00699	high
GSM1501864	0.410959	1	88.0205	65.5738	159.734	119.411	73.9933	84.8016	1.01352	high
GSM1501867	3.86301	0	85.1872	63.8291	159.154	120.403	74.8051	84.2085	1.00801	high
GSM1501868	0.0821918	1	87.4258	63.5915	158.764	119.192	74.5761	83.619	1.02154	high
GSM1501871	1.39726	1	88.54	64.9691	159.398	120.288	74.2171	83.5691	1.00628	high
GSM1501872	2.46575	0	87.3346	64.9792	158.784	119.444	71.7475	83.4065	1.00084	low
GSM1501876	3.94521	0	84.8703	64.06	160.287	120.339	73.0718	82.3838	0.993428	low

## Sheet: S5
Table S5: Risk Score of test set.
id	futime	fustat	PGK1	RPL14	PRDX1	PSME1	MAL2	SURF4	riskScore	risk
TCGA-E2-A14U	3.61096	0	49.919	80.838	113.401	80.1956	50.0209	59.359	0.708351	low
TCGA-E9-A1R3	0.213699	0	95.0625	48.2038	105.424	96.9641	75.086	78.095	1.16997	high
TCGA-AR-A0TU	1.94247	0	74.2985	201.521	329.572	385.708	77.6907	61.3652	0.0631526	low
TCGA-B6-A408	5.67671	0	68.1139	70.1621	201.166	164.851	40.5804	71.5474	0.650002	low
TCGA-E2-A1IE	6.47123	0	89.7592	29.6084	201.234	62.6461	30.2071	82.9641	2.16531	high
TCGA-BH-A0H5	4.43836	0	65.9097	74.0933	142.468	265.92	39.7169	79.1527	0.282357	low
TCGA-BH-A1FD	2.76438	1	122.065	93.627	194.33	178.474	324.171	68.0647	0.850142	low
TCGA-AR-A0TR	0.438356	1	53.8188	92.4761	186.621	127.948	31.2975	95.6012	0.713264	low
TCGA-A7-A0CE	2.94247	0	175.584	36.1204	174.851	64.8169	48.0278	70.2671	2.42932	high
TCGA-AC-A2FF	6.63014	0	58.2238	78.7535	100.548	95.8451	59.5314	68.3777	0.697711	low
TCGA-LL-A6FP	0.00273973	0	90.5737	106.684	82.9856	156.027	48.5215	98.6227	0.466641	low
TCGA-E2-A14N	3.92877	0	93.6348	87.4789	383.35	65.826	109.401	67.079	2.10422	high
TCGA-D8-A1JK	0.00273973	0	256.565	28.9696	186.115	157.411	95.8609	139.543	3.34327	high
TCGA-D8-A3Z6	1.54247	0	51.1378	47.4305	136.843	159.969	44.1624	80.4716	0.694759	low
TCGA-A8-A06U	2.41918	1	151.071	21.801	270.479	158.419	48.7642	106.527	2.2565	high
TCGA-A8-A099	0.832877	0	73.0926	50.8673	67.3806	129.086	33.0026	67.7482	0.668738	low
TCGA-OL-A5RY	2.06027	0	95.5871	64.351	155.754	125.085	33.0654	108.522	1.10897	high
TCGA-D8-A1XV	1.26301	0	61.1864	59.583	85.9404	100.001	35.2552	66.4232	0.749939	low
TCGA-BH-A18T	0.613699	1	149.024	39.1607	220.574	62.1873	76.4126	55.7851	2.33661	high
TCGA-E9-A247	2.26849	0	59.2595	69.5533	165.976	168.851	48.7261	84.5644	0.616589	low
TCGA-C8-A12P	0.980822	0	191.831	28.4912	245.09	71.8097	23.8458	90.6831	3.56051	high
TCGA-BH-A1FC	9.51233	1	109.767	98.0668	304.868	110.028	75.3574	111.91	1.5582	high
TCGA-WT-AB44	2.41918	0	16.6909	199.972	46.0367	149.103	27.2924	47.7592	0.0965935	low
TCGA-A2-A3XT	6.91781	0	101.291	94.0597	232.459	73.2406	52.8703	85.2824	1.32494	high
TCGA-A8-A094	0.00273973	0	239.017	56.4079	313.317	85.343	102.175	169.688	6.91109	high
TCGA-BH-A0GY	2.52877	0	134.041	52.7829	335.231	101.906	94.7009	74.0044	2.3833	high
TCGA-E2-A1B0	4.46849	0	190.894	88.4225	174.243	45.4683	51.0742	92.2783	2.09317	high
TCGA-E9-A1RH	2.88219	0	202.959	24.6368	129.028	96.4355	112.12	97.0847	2.80974	high
TCGA-C8-A1HG	0.945205	0	96.5091	66.0785	444.508	218.036	86.7333	116.755	1.50243	high
TCGA-A7-A3IZ	0.882192	0	60.5246	54.5183	100.835	61.6582	78.205	49.5605	1.00446	high
TCGA-LL-A5YL	1.42192	0	56.2559	67.1347	73.0085	172.01	89.8077	111.732	0.601081	low
TCGA-BH-A0DI	2.49863	0	59.7257	38.8831	124.752	97.1837	31.6593	97.6206	1.25916	high
TCGA-E2-A1B1	7.26849	0	80.5802	43.8626	113.949	126.109	100.939	75.9123	0.995232	low
TCGA-BH-A0H3	5.28219	0	50.0368	56.7665	89.8481	87.0065	47.4721	75.1949	0.879127	low
TCGA-D8-A27K	4.00274	0	44.5498	68.7879	95.6996	69.2278	53.3756	73.7158	0.880361	low
TCGA-BH-A0E2	1.19178	0	90.2997	94.6352	179.8	144.053	49.7919	108.983	0.794281	low
TCGA-AN-A0XL	0.446575	0	42.9592	46.2104	91.8401	70.9195	101.983	80.4994	1.18732	high
TCGA-A8-A08B	3.16712	0	177.869	42.9833	174.935	146.288	486.719	86.8063	2.84298	high
TCGA-E2-A2P6	2.87945	0	32.8259	66.632	144.62	120.101	29.5998	46.8139	0.564871	low
TCGA-E2-A159	2.08767	0	211.803	29.8834	270.682	67.5158	75.8564	140.387	6.31214	high
TCGA-A8-A0A1	1	0	66.0298	46.7124	107.783	128.611	49.965	63.0945	0.755017	low
TCGA-AR-A1AS	3.15068	0	138.654	112.681	153.514	69.4396	139.132	79.9631	1.15675	high
TCGA-AR-A24P	0.230137	0	56.1917	57.4167	127.665	131.643	69.6839	73.9438	0.755332	low
TCGA-A8-A09Z	0.00273973	0	103.053	33.7477	117.018	300.062	88.8867	115.09	0.47961	low
TCGA-A8-A09V	1.25205	0	45.6696	55.0084	75.9386	60.7472	71.6921	48.2379	0.871462	low
TCGA-D8-A1XT	1.3863	0	105.645	17.6014	298.26	62.4781	64.6636	138.286	5.14214	high
TCGA-GM-A4E0	6.00274	0	30.905	82.1725	48.0626	87.1995	22.6246	58.1456	0.493745	low
TCGA-AN-A0XN	0.0273973	0	145.852	61.7017	112.917	37.2895	54.9018	78.5387	1.85021	high
TCGA-A2-A04V	5.26027	1	36.862	125.5	137.739	123.187	95.0162	58.2465	0.378992	low
TCGA-A7-A26I	1.81096	0	50.2203	17.2325	46.2411	14.7564	11.9584	35.7732	1.32845	high
TCGA-BH-A0BP	6.29041	1	48.3117	57.3957	126.96	51.7471	68.1351	136.104	1.89168	high
TCGA-AO-A12C	6.49863	0	52.5827	108.602	109.631	95.5119	27.3051	74.9711	0.530236	low
TCGA-E2-A1IH	2.81096	0	69.217	67.5727	167.159	100.617	47.1185	81.7917	1.0107	high
TCGA-BH-A0DS	0.213699	0	56.3316	88.9694	232.48	171.922	169.731	72.817	0.662615	low
TCGA-AN-A0FS	0.575342	0	60.5624	71.1348	79.1106	85.8928	86.6489	62.2905	0.760026	low
TCGA-BH-A0H7	1.92329	0	91.3805	22.6094	185.115	101.122	100.271	115.942	2.37857	high
TCGA-AO-A0JD	6	0	175.365	87.1741	131.187	190.351	33.8789	73.5663	0.578538	low
TCGA-B6-A0WZ	17.2384	0	47.7047	99.3871	141.515	203.307	46.7933	104.994	0.379694	low
TCGA-D8-A1X8	2.14521	0	51.0911	49.8324	105.966	124.772	82.959	84.9384	0.860503	low
TCGA-B6-A0I1	6.46849	1	160.574	124.88	444.96	33.3241	6.48192	89.9293	2.82459	high
TCGA-OL-A97C	0.742466	0	111.179	74.6809	83.7939	73.0525	21.2897	93.01	1.09634	high
TCGA-E2-A1LK	0.728767	1	123.69	77.2791	257.718	27.7655	60.6206	106.26	2.85263	high
TCGA-D8-A3Z5	2.78082	0	37.489	80.7571	84.8693	81.806	40.6835	58.8697	0.607778	low
TCGA-E2-A152	5.46301	0	204.38	29.7445	109.283	95.0476	44.0993	95.1246	2.2979	high
TCGA-A1-A0SQ	1.51781	0	53.5055	57.9534	103.527	117.26	21.7058	58.1371	0.641763	low
TCGA-BH-A1FE	6.2274	1	61.1317	44.6799	95.843	78.2104	43.4792	96.7327	1.27079	high
TCGA-A8-A09B	1	0	64.1187	44.6722	123.202	104.356	48.8162	46.334	0.836489	low
TCGA-PL-A8LY	0.0219178	0	44.9501	185.938	87.9005	109.552	47.0403	65.8326	0.20822	low
TCGA-E2-A10A	3.36712	0	75.1967	48.4902	151.459	79.2855	42.0414	82.6266	1.36025	high
TCGA-A7-A6VV	0.857534	0	115.278	41.3617	115.016	37.6971	44.062	77.1536	1.94922	high
TCGA-BH-A0BW	6.49589	0	83.9803	12.0945	139.998	76.1707	163.97	120.501	3.01063	high
TCGA-A2-A0SV	2.26027	1	120.661	56.892	299.508	112.928	87.4618	101.658	2.1861	high
TCGA-E2-A1LL	3.5863	0	169.73	40.2	204.32	56.1928	16.7893	125.447	3.64048	high
TCGA-A2-A0ET	2.92055	0	80.6918	77.1835	107.148	164.548	24.9221	60.7336	0.447526	low
TCGA-BH-A0GZ	0.89863	0	42.3932	61.4643	156.075	161.608	53.8811	42.5752	0.484114	low
TCGA-EW-A1J5	1.30685	0	48.8176	39.8767	118.219	152.896	33.8159	53.482	0.60424	low
TCGA-A2-A0ST	8.26575	0	96.0829	72.7823	152.591	188.355	27.9633	77.5884	0.537839	low
TCGA-A2-A0CT	6.27123	0	89.6616	62.6543	121.342	115.441	106.43	84.944	1.01531	high
TCGA-AN-A0FW	0.030137	0	91.6683	103.273	115.945	115.758	33.5945	89.378	0.637867	low
TCGA-BH-A18U	4.28219	1	180.783	99.7526	143.436	107.321	119.888	82.9823	1.14452	high
TCGA-E9-A248	0.161644	0	58.8491	41.475	224.102	176.959	98.96	93.0816	1.01486	high
TCGA-BH-A204	6.94247	1	112.782	43.7883	93.8598	139.517	65.7139	76.4659	0.926203	low
TCGA-AR-A0U4	7.16438	0	144.947	49.3535	310.105	157.047	48.1161	92.144	1.74419	high
TCGA-E2-A14S	2.76438	0	45.0585	73.6191	166.06	111.035	261.445	68.9105	1.01997	high
TCGA-C8-A1HK	1.00274	0	102.929	36.7996	166.256	73.4168	64.0266	156.785	3.1011	high
TCGA-EW-A1PB	1.66575	0	126.003	46.5194	271.866	221.046	47.7605	69.283	0.837922	low
TCGA-LL-A6FQ	0.219178	0	47.107	121.88	213.476	334.005	21.0548	43.1424	0.0995817	low
TCGA-LL-A442	2.43562	0	53.776	58.8594	184.389	92.9735	8.65415	77.0731	1.04535	high
TCGA-A2-A3XU	2.49863	1	95.1536	179.244	431.168	61.3733	63.8741	75.3365	1.04845	high
TCGA-LL-A5YP	1.23288	0	69.0469	77.4087	88.2981	48.0236	56.2338	96.0714	1.17356	high
TCGA-AR-A1AU	6.35068	0	91.3446	55.8375	183.468	115.011	47.6478	87.4848	1.21067	high
TCGA-BH-A42T	0.876712	1	77.4452	53.9796	92.1269	72.0851	87.9841	47.6941	0.981184	low
TCGA-A7-A13D	2.64384	0	240.539	22.8268	165.447	29.3317	107.237	90.6366	5.42207	high
TCGA-BH-A0HK	0.487671	0	59.0509	166.832	118.186	90.2424	48.2825	64.7438	0.322837	low
TCGA-E2-A1IL	0.323288	0	42.9635	47.1722	133.63	113.258	49.4163	73.4097	0.878997	low
TCGA-A7-A13H	2.0274	0	55.3573	50.4964	124.394	107.113	40.4852	65.3618	0.847759	low
TCGA-A8-A075	1.41918	0	129.843	58.2772	99.9118	96.558	144.758	132.582	1.91573	high
TCGA-EW-A1PE	0.876712	0	53.9299	31.2101	172.258	172.522	67.8816	91.4552	0.923593	low
TCGA-AO-A0JB	4.22466	0	14.4517	222.933	102.537	51.7657	34.6778	34.7825	0.16076	low
TCGA-A8-A09N	0.0849315	0	112.215	51.0767	141.914	258.439	44.0385	86.2225	0.461125	low
TCGA-E2-A15A	1.94521	0	97.8999	39.9773	205.544	159.002	106.485	84.0772	1.21462	high
TCGA-A8-A08A	0.0821918	0	60.9884	68.3611	127.805	128.362	31.673	72.6772	0.66597	low
TCGA-AR-A24S	8.15342	0	83.1646	40.4698	218.178	113.375	297.015	81.3753	2.08927	high
TCGA-C8-A1HM	1.0274	0	215.019	33.6677	235.611	442.877	146.377	88.4113	0.356123	low
TCGA-B6-A0X4	2.35616	1	128.316	78.8453	102.628	124.644	17.1708	57.4529	0.657189	low
TCGA-E2-A105	3.58356	0	52.2242	90.482	103.898	93.4922	45.5323	67.2676	0.609801	low
TCGA-A1-A0SO	2.33425	0	61.7122	80.7078	164.164	62.7951	29.235	62.2854	0.948667	low
TCGA-A2-A04R	10.1616	0	66.3438	71.3054	72.8954	131.723	41.6728	64.3856	0.532606	low
TCGA-C8-A12Q	1.05479	1	98.3268	18.1516	251.364	55.4696	58.2781	109.396	3.73479	high
TCGA-4H-AAAK	0.953425	0	68.4152	71.3851	99.5463	113.72	71.9058	72.2194	0.717968	low
TCGA-A8-A08H	0.00273973	0	87.3887	58.9877	139.856	83.6919	11.4236	117.103	1.46338	high
TCGA-C8-A273	1.40548	0	58.1064	35.4013	292.577	160.641	37.8846	128.078	1.67077	high
TCGA-C8-A12U	1.05479	0	136.513	42.3291	267.522	313.567	37.1753	115.062	0.646142	low
TCGA-LL-A50Y	2.08767	0	63.8635	90.7602	103.207	204.19	67.8523	59.3172	0.296466	low
TCGA-A7-A0DA	2.9726	0	85.3572	43.126	141.959	58.6116	81.0466	104.98	2.04446	high
TCGA-GM-A2DL	9.6411	0	67.5447	109.957	165.19	121.921	28.0834	73.9868	0.538895	low
TCGA-E9-A244	0.0575342	0	81.6007	81.5228	187.629	47.6103	193.888	60.0905	1.50504	high
TCGA-E2-A15C	1.90137	0	88.4977	49.5178	141.942	99.8836	104.859	70.8187	1.21782	high
TCGA-BH-A0BT	6.47945	0	50.8958	73.8537	227.029	350.179	62.2107	53.3201	0.167424	low
TCGA-D8-A1X9	1.99178	0	94.2236	35.7181	183.336	153.425	142.511	122.341	1.65846	high
TCGA-BH-A18R	3.12877	1	141.587	74.1226	186.531	139.875	101.352	85.4575	1.12491	high
TCGA-AO-A12B	8.18904	0	35.6847	53.7391	117.28	181.82	37.8383	93.2899	0.5463	low
TCGA-BH-A0B3	3.29589	0	226.614	43.1192	257.637	106.539	45.7443	100.067	3.19841	high
TCGA-C8-A8HP	1.08493	0	58.0259	33.7398	147.503	82.769	73.6525	191.832	3.08468	high
TCGA-A2-A4S0	1.93425	0	47.6604	37.5065	73.7097	87.7467	18.0372	63.0647	0.87522	low
TCGA-AO-A126	9.06027	0	16.6431	101.509	110.899	128.867	93.9898	60.1165	0.396672	low
TCGA-AR-A5QN	1.33699	0	66.9143	43.4387	63.8758	111.449	43.4589	96.1544	0.958797	low
TCGA-PE-A5DE	7.24658	0	76.486	67.4135	83.1924	226.079	21.799	106.413	0.404758	low
TCGA-A8-A076	4.49863	0	129.738	40.3881	144.697	130.085	116.814	115.543	1.75238	high
TCGA-A2-A3XZ	3.19178	0	95.7696	60.502	106.023	123.499	37.2555	92.3274	0.913496	low
TCGA-BH-A0DG	5.59178	0	55.3928	60.1374	122.554	143.317	22.9738	104.788	0.769037	low
TCGA-PL-A8LZ	0.827397	0	84.1039	32.8175	155.02	101.833	27.5495	106.382	1.6233	high
TCGA-BH-A1F8	0.00273973	1	160.755	21.1893	307.856	71.3341	75.9367	88.743	4.31632	high
TCGA-AC-A8OP	1.68219	0	52.7538	60.6842	114.196	91.8879	56.032	87.4213	0.97512	low
TCGA-EW-A1OZ	3.36712	0	130.438	89.7371	58.4205	177.35	77.3157	65.9729	0.430596	low
TCGA-AN-A03Y	0.0273973	0	92.2053	115.108	106.794	87.4961	325.024	65.352	0.880904	low
TCGA-OL-A66I	1.95616	0	80.5496	61.5332	124.007	124.958	60.2404	105.947	1.00838	high
TCGA-OL-A5S0	1.69863	0	165.298	67.4862	207.093	93.6773	57.1534	84.0925	1.75122	high
TCGA-Z7-A8R6	8.92055	0	109.978	75.8978	133.483	182.923	74.2872	82.8677	0.600412	low
TCGA-LD-A9QF	0.884932	0	82.1488	85.9847	120.654	137.845	33.3018	91.7443	0.641693	low
TCGA-C8-A134	1.04932	0	54.2614	32.4134	234.355	79.2559	0.94404	67.4064	1.56289	high
TCGA-AN-A0XT	0.0273973	0	59.4691	74.6011	156.414	101.041	31.4553	85.5321	0.885133	low
TCGA-AR-A251	6.53973	0	99.6667	27.7312	137.45	26.4221	74.2337	96.9431	2.85963	high
TCGA-OL-A5D7	4.87671	0	66.3443	117.103	178.546	103.156	7.39753	80.4076	0.598135	low
TCGA-E2-A1IO	5.08219	0	51.192	29.5273	76.0854	78.0288	75.565	104.845	1.47878	high
TCGA-D8-A27H	1.08767	0	106.043	59.8571	123.339	39.5307	89.3127	102.894	2.03632	high
TCGA-A2-A4RX	2.03288	0	179.491	47.1027	60.3134	45.5102	98.6754	68.9896	1.96705	high
TCGA-S3-AA0Z	1.4	0	58.8895	24.3358	157.173	36.86	11.1742	81.9106	2.05498	high
TCGA-BH-A1FH	2.83288	1	49.949	29.5351	107.043	61.023	19.2298	83.7053	1.43515	high
TCGA-AR-A24W	4.24658	0	67.6239	68.8376	157.574	66.8249	30.422	62.3841	1.03778	high
TCGA-B6-A0RM	6.50137	1	76.4457	67.4263	257.958	95.7439	306.393	62.6366	1.781	high
TCGA-A2-A04N	11.9288	0	54.0308	70.0297	211.029	100.785	169.926	63.8323	1.11814	high
TCGA-BH-A0BJ	1.80822	0	82.6824	65.2016	115.997	93.3347	28.9023	94.8247	1.05175	high
TCGA-E2-A10C	3.34247	0	59.6718	48.7674	217.964	233.115	65.7897	77.7118	0.551837	low
TCGA-E9-A295	1.0274	0	69.4415	57.1774	102.492	198.005	47.6985	92.8284	0.52331	low
TCGA-E2-A570	2.55068	0	68.4923	55.0781	121.045	136.513	38.1134	63.7712	0.684958	low
TCGA-EW-A6SD	2.76712	0	193.609	53.6163	148.037	93.2073	103.339	105.765	2.33552	high
TCGA-GM-A2DH	6.00822	0	112.468	44.7249	230.243	151.412	56.6538	72.0398	1.18558	high
TCGA-BH-A0H6	2.04658	0	48.315	55.8195	220.411	75.3572	158.532	66.5059	1.52136	high
TCGA-E9-A1N8	2.84658	0	108.153	73.6443	124.764	30.7335	39.9785	106.085	1.82655	high
TCGA-AR-A24Z	6.58356	0	58.9486	21.1203	284.668	73.8512	97.3268	112.682	3.29165	high
TCGA-A7-A4SD	1.20822	0	176.823	29.9186	163.017	97.6598	44.4992	93.7828	2.34051	high
TCGA-BH-A203	3.21644	1	129.123	76.4866	196.14	70.2175	223.559	108.714	2.40441	high
TCGA-AR-A1AX	5.17808	0	71.6997	45.9098	155.919	117.063	145.442	71.401	1.16787	high
TCGA-E9-A1N9	3.01644	0	264.01	75.7947	240.259	54.5732	70.0614	91.9349	3.59448	high
TCGA-D8-A1XM	1.47397	0	77.5906	38.8537	98.9913	130.917	31.1896	80.8079	0.893224	low
TCGA-A2-A25F	0.882192	0	96.9627	57.2673	213.504	138.44	16.1552	100.138	1.17897	high
TCGA-EW-A2FV	2.1589	0	91.2465	67.2008	222.511	312.84	101.611	85.3506	0.345269	low
TCGA-E9-A1R6	0.928767	0	134.567	44.4034	248.87	91.4219	67.6567	60.3048	1.90864	high
TCGA-C8-A27B	1.20274	0	91.5557	39.2415	310.973	165.112	191.669	85.1597	1.75505	high
TCGA-LL-A7SZ	1.6274	0	102.972	125.981	240.272	196.832	91.6138	73.451	0.433423	low
TCGA-BH-A0HX	2.27123	0	101.892	65.5863	164.725	84.352	143.756	96.129	1.63634	high
TCGA-A1-A0SF	4.00822	0	60.3671	66.9053	138.047	115.635	60.1507	72.1954	0.784213	low
TCGA-D8-A1JG	4.41644	0	304.175	18.571	188.465	84.5365	66.5592	193.281	9.91699	high
TCGA-D8-A1JN	1.69863	0	50.084	70.2313	179.542	95.8943	50.2905	157.797	1.64122	high
TCGA-A2-A0YD	2.10685	0	46.8687	40.3719	72.9347	95.8297	52.3719	72.2881	0.898908	low
TCGA-D8-A1JB	4.62466	0	77.7775	64.1458	130.643	142.656	38.5297	84.8752	0.74099	low
TCGA-JL-A3YX	0.964384	0	174.589	78.9239	166.206	100.072	56.803	74.4717	1.30631	high
TCGA-AO-A03P	7.97534	1	63.6912	115.152	241.581	126.223	22.2873	68.5335	0.581301	low
TCGA-E2-A1LA	2.04932	0	59.4367	91.3399	184.826	136.352	107.71	63.7689	0.625724	low
TCGA-AN-A0FJ	0.663014	0	140.857	51.7464	246.074	35.6345	92.4627	63.7339	2.79092	high
TCGA-LL-A7T0	1.03014	0	40.2312	53.3616	415.928	142.845	50.7889	76.8977	1.51609	high
TCGA-C8-A12Z	1.04658	0	167.191	63.6151	62.0842	69.8735	228.737	117.925	2.3142	high
TCGA-A8-A08S	2.75068	0	114.878	41.7638	78.0934	298.399	69.5336	63.2992	0.289795	low
TCGA-S3-AA10	1.28219	0	104.306	93.8758	191.136	149.801	134.128	92.1651	0.846711	low
TCGA-C8-A27A	2.04658	0	163.072	46.1669	45.3306	119.43	55.1713	82.2898	1.1198	high
TCGA-E2-A1IG	5.86301	0	52.8784	61.8689	98.6051	103.101	13.1714	84.417	0.788735	low
TCGA-C8-A1HL	0.868493	0	58.4516	125.989	169.819	172.244	35.9875	74.3868	0.329333	low
TCGA-BH-A208	4.81918	1	59.4494	39.1377	135.306	41.338	97.3505	102.628	2.13824	high
TCGA-A2-A3KD	3.30411	0	47.2038	47.9228	105.867	121.182	93.3406	96.9587	0.97306	low
TCGA-A2-A0YK	1.61096	0	57.918	64.5553	62.9901	90.2532	28.8224	63.8139	0.689361	low
TCGA-BH-A1FR	4.49863	1	79.3499	56.2041	69.7585	99.7825	31.9289	65.9325	0.786785	low
TCGA-BH-A18J	1.67671	1	76.87	30.2352	159.867	124.325	54.7466	120.874	1.61907	high
TCGA-B6-A0WY	9.48219	1	48.6373	59.7731	113.98	149.212	65.9942	102.947	0.743096	low
TCGA-A8-A093	1.49589	0	54.0598	79.6645	122.132	82.0382	88.1655	78.1215	0.88326	low
TCGA-AC-A6NO	0.139726	0	48.3006	79.7653	146.506	110.505	30.7995	66.8938	0.651117	low
TCGA-EW-A1OV	2.16164	0	72.9045	55.3807	170.24	119.753	62.0082	91.2424	1.10961	high
TCGA-AR-A1AP	7.82466	0	97.8612	53.327	202.297	150.494	94.0455	62.9892	0.958787	low
TCGA-E2-A1BD	3.10411	0	39.2824	104.063	122.568	156.427	123.837	67.5168	0.397968	low
TCGA-AC-A62Y	1.45205	0	60.6225	64.4193	121.969	197.957	24.9572	78.6415	0.439376	low
TCGA-AC-A2FO	6.17808	0	86.292	40.2694	106.536	129.861	54.9513	70.096	0.902714	low
TCGA-AR-A1AY	2.81096	0	177.882	45.5547	205.948	33.2574	46.2719	80.1148	3.22045	high
TCGA-AR-A2LN	2.73151	0	42.8171	72.5254	63.1482	80.3316	45.1323	59.9912	0.645437	low
TCGA-AR-A1AH	10.4301	0	92.2051	50.8957	268.633	32.5053	20.149	83.4941	2.61544	high
TCGA-A8-A081	0.00273973	0	151.792	36.6882	96.7932	135.813	170.942	99.9643	1.61886	high
TCGA-A2-A04Y	3.01096	0	39.236	74.958	216.756	177.416	53.0764	55.6811	0.490275	low
TCGA-E9-A3Q9	1.53425	0	34.8856	68.8486	102.028	102.526	31.5513	58.3942	0.603899	low
TCGA-A8-A07L	2.67123	0	90.7892	62.1198	185.278	61.1111	143.814	103.82	2.11117	high
TCGA-A2-A3XV	1.91507	0	57.7266	153.379	219.768	129.424	48.643	116.865	0.527836	low
TCGA-AR-A0TY	4.65479	1	129.282	74.0828	146.178	113.799	175.675	84.4214	1.26653	high
TCGA-LL-A6FR	1.33973	0	106.527	105.184	147.338	61.4033	36.5613	61.3258	0.864948	low
TCGA-E2-A14O	3.72329	0	56.8653	85.4762	312.744	141.78	77.7446	57.0483	0.823911	low
TCGA-A2-A0CQ	7.38356	0	26.3169	86.046	145.381	217.069	64.5888	63.4877	0.284035	low
TCGA-A8-A08Z	3.33425	0	122.6	55.5626	92.3101	81.153	17.5827	78.8257	1.19904	high
TCGA-AC-A2FE	6.13699	0	78.7552	58.8412	61.3922	110.763	70.7707	100.808	0.930821	low
TCGA-AO-A03N	5.56438	0	44.9817	95.6335	84.7802	111.971	47.4408	31.3699	0.373485	low
TCGA-EW-A2FW	1.8411	0	101.051	52.7746	85.1579	134.665	32.7018	86.4754	0.837407	low
TCGA-AR-A24Q	8.46027	0	82.777	40.7276	244.889	48.8019	24.4312	113.471	2.86727	high
TCGA-AO-A0J3	1.78356	0	70.0462	39.7405	101.41	292.872	46.624	98.3123	0.337933	low
TCGA-AR-A2LK	4.51781	1	83.1025	53.7283	160.634	70.5852	146.937	54.8239	1.40476	high
TCGA-A8-A08J	3.08767	1	321.224	45.6788	160.897	266.849	66.1363	100.297	1.20382	high
TCGA-A2-A0YF	4.20548	0	65.1736	58.6917	116.29	111.589	62.9818	98.6766	1.00004	low
TCGA-AC-A3W5	1.38082	0	82.3167	36.1733	100.722	81.2217	34.3736	92.4944	1.41901	high
TCGA-AN-A0XU	0.0273973	0	182.022	31.2788	294.178	88.8435	52.0136	72.5851	3.15701	high
TCGA-B6-A0RQ	11.6904	1	44.3528	93.406	109.329	79.6417	36.3775	75.4373	0.668779	low
TCGA-D8-A1Y0	1.29315	0	69.7557	59.1557	146.479	163.773	155.879	77.0208	0.770536	low
TCGA-E9-A229	3.14521	0	62.9802	26.3095	143.834	135.939	34.1593	95.0043	1.15003	high
TCGA-A8-A07I	1.16712	0	57.6192	39.097	84.0564	95.9952	53.4101	106.314	1.2284	high
TCGA-D8-A1XZ	1.27671	0	214.135	75.013	392.651	258.744	118.233	85.505	1.20461	high
TCGA-EW-A1PC	0.512329	0	121.217	46.4906	188.129	266.749	62.3011	87.8545	0.55614	low
TCGA-AO-A0J2	2.73151	0	224.817	55.2361	162.491	326.307	167.343	85.3369	0.543157	low
TCGA-E2-A1LB	6.31781	0	101.839	50.5465	281.918	85.8689	44.9583	113.289	2.50409	high
TCGA-5T-A9QA	0.830137	0	53.8253	77.4242	75.7544	167.586	44.1431	94.2367	0.466989	low
TCGA-B6-A40C	5.92877	0	53.9362	64.925	63.287	115.882	26.4563	67.6915	0.583746	low
TCGA-E2-A14Z	1.54247	1	59.9726	110.556	139.688	121.941	131.594	62.8649	0.524276	low
TCGA-E2-A1IF	3.11781	0	35.5136	74.5575	135.168	110.567	37.2146	84.5846	0.717261	low
TCGA-D8-A27G	1.12055	0	110.36	46.2454	134.179	105.225	68.4479	99.8274	1.48253	high
TCGA-D8-A1JU	1.22466	0	60.7092	68.7969	84.2292	124.907	62.0033	80.5542	0.662219	low
TCGA-BH-A0DL	6.52329	0	111.896	27.6108	241.539	128.044	138.264	60.6814	1.74833	high
TCGA-E2-A56Z	0.690411	0	62.0335	73.0383	128.152	216.402	20.5453	95.9833	0.409299	low
TCGA-A7-A0D9	3.12055	0	56.8611	55.6078	143.836	57.9305	141.664	48.8717	1.23842	high
TCGA-BH-A202	2.17808	0	167.247	54.6016	203.86	66.9548	243.541	112.105	3.74217	high
TCGA-A2-A0YJ	1.55068	0	142.277	39.799	221.526	23.3651	153.251	146.07	6.04571	high
TCGA-AC-A2FG	5.07671	0	58.5187	67.9782	99.7395	97.0005	53.2901	74.3168	0.788317	low
TCGA-B6-A0RE	21.3068	0	169.531	88.0922	211.728	49.9781	59.5898	69.4591	1.81259	high
TCGA-D8-A1JP	1.75068	0	80.0335	50.0609	108.357	72.4623	179.22	85.302	1.57904	high
TCGA-B6-A0RO	13.5041	0	126.811	31.0019	163.611	248.999	49.0172	93.6579	0.703461	low
TCGA-A2-A0SX	4.20274	0	65.8756	37.3452	107.287	80.4629	57.4353	72.676	1.22305	high
TCGA-A7-A26F	2.02192	0	92.8809	15.0871	72.2567	23.9561	29.0219	62.6536	1.97579	high
TCGA-AC-A2QH	2.75342	0	78.9401	80.4984	34.9915	5.25857	-1.32595	32.4375	0.813587	low
TCGA-AO-A1KR	6.88493	0	24.7544	133.653	179.833	110.133	41.2921	37.3231	0.33057	low
TCGA-BH-A1ES	9.48493	1	72.3426	66.6855	132.958	100.247	127.519	54.7769	0.882292	low
TCGA-GM-A2DN	8.46849	0	53.9013	76.1652	142.12	167.805	58.1062	69.2295	0.48977	low
TCGA-BH-A0BG	5.12603	0	82.0481	56.4124	178.532	131.647	111.284	61.5061	0.946525	low
TCGA-BH-A18H	1.7863	0	93.2633	79.8808	200.174	139.579	70.0351	126.774	1.16648	high
TCGA-D8-A1JD	1.51233	0	140.03	45.1549	225.83	81.7837	132.548	90.3787	2.60614	high
TCGA-E9-A228	3.52055	0	86.8939	36.051	104.132	107.883	30.335	85.1369	1.15512	high
TCGA-E9-A3HO	2.1726	0	46.0806	137.209	92.3836	141.748	38.9472	57.3964	0.250838	low
TCGA-A1-A0SG	1.18904	0	70.8059	52.3782	293.587	102.83	92.4594	78.084	1.71027	high
TCGA-BH-A1F6	8.12329	1	133.743	71.1004	184.808	51.9768	72.3131	139.826	2.77779	high
TCGA-E9-A249	0.594521	0	55.1301	99.8585	101.267	168.199	73.1656	60.5041	0.338804	low
TCGA-A8-A096	0.00273973	0	63.6444	67.5759	114.136	137.59	30.2527	70.1917	0.601869	low
TCGA-AR-A1AI	9.03014	0	170.185	40.3823	257.628	109.146	34.9458	69.0356	2.08363	high
TCGA-BH-A0WA	1.92055	0	208.018	39.7589	175.347	47.2498	95.1166	114.368	4.30661	high
TCGA-BH-A0RX	0.465753	0	73.2567	67.8509	246.462	121.954	57.175	136.458	1.62157	high
TCGA-AO-A03U	4.91233	1	89.9793	55.1629	69.6303	85.8561	15.1899	80.8959	0.978716	low
TCGA-E2-A150	5.30137	0	132.927	31.8877	242.435	58.1212	149.053	82.6398	3.42537	high
TCGA-BH-A0E0	0.367123	0	81.4918	101.457	319.212	47.559	34.8388	85.4869	1.69203	high
TCGA-A2-A0D1	2.87945	0	77.6971	42.6148	109.24	60.9054	43.9931	62.8486	1.28029	high
TCGA-A8-A09D	4.16986	0	73.4272	33.9286	152.78	153.859	8.77509	114.252	1.11103	high
TCGA-D8-A1JH	1.16712	0	69.1467	42.0192	150.318	95.7862	46.6908	71.7499	1.17987	high
TCGA-A7-A0CD	3.19178	0	62.8869	91.0995	164.163	90.4818	69.5952	50.1207	0.703036	low
TCGA-A7-A2KD	1.86027	0	100.228	44.6431	100.704	98.7287	205.591	93.0932	1.61196	high
TCGA-E2-A14T	6.33151	0	122.695	56.6632	191.621	106.699	24.1304	82.0735	1.36152	high
TCGA-AR-A24U	6.47397	0	116.353	38.391	269.761	84.4653	137.258	89.9414	2.82938	high
TCGA-C8-A3M7	2.83288	1	59.911	89.3208	75.7694	81.7425	57.3505	80.6818	0.706737	low
TCGA-3C-AALK	3.34521	0	48.1116	76.1699	112.347	109.171	36.3776	83.5229	0.695951	low
TCGA-E2-A108	2.29315	0	75.6576	55.0644	196.388	100.776	71.7472	109.848	1.57812	high
TCGA-A2-A0D4	2.10137	0	86.6045	27.0196	199.68	293.028	103.671	121.258	0.674442	low
TCGA-D8-A73X	1.00822	0	43.2965	74.6543	131.711	135.855	68.4019	57.2621	0.537779	low
TCGA-BH-A1ET	6.90411	1	55.7396	54.5748	114.215	98.7504	27.6614	78.3625	0.899797	low
TCGA-LD-A7W5	0.591781	0	57.4295	62.1639	102.218	162.092	298.329	71.8094	0.761671	low
TCGA-A2-A0D3	5.13151	0	53.1871	74.1496	147.169	114.441	70.9026	69.5156	0.736178	low
TCGA-BH-A2L8	1.67671	0	59.449	93.5822	128.681	207.649	26.6883	71.3898	0.304106	low
TCGA-B6-A0WT	15.7233	0	51.9044	39.7403	130.305	68.3582	42.9954	72.214	1.28034	high
TCGA-C8-A26W	1.04384	0	70.6791	38.1242	206.533	163.073	83.6798	91.4497	1.10613	high
TCGA-AN-A041	0.0191781	0	66.0658	44.6342	50.9517	109.255	6.88242	69.1664	0.73135	low
TCGA-E2-A1L6	4.51507	0	56.5807	57.9686	105.028	98.2309	66.5353	77.5327	0.900828	low
TCGA-E9-A22D	3.41918	0	113.351	52.7966	167.454	462.435	43.1484	96.6224	0.134037	low
TCGA-BH-A18L	2.22192	1	68.4376	38.5162	219.394	147.623	241.054	75.7168	1.42436	high
TCGA-D8-A146	1.76164	0	47.0314	48.3669	106.517	103.516	51.0083	93.1829	1.00012	low
TCGA-EW-A6SB	2.08219	0	74.3546	140.501	260.194	126.507	88.6345	65.3551	0.542247	low
TCGA-EW-A424	1.9589	0	48.1555	104.231	60.8533	69.646	60.9582	64.2487	0.55115	low
TCGA-A8-A07Z	3.75616	0	109.276	34.5509	223.745	204.616	32.63	129.097	1.25519	high
TCGA-E2-A154	1.61918	0	141.628	86.8047	106.486	89.3102	80.79	77.6709	1.03314	high
TCGA-EW-A1P4	2.48493	0	135.436	38.4423	142.371	94.1305	106.941	94.0438	1.96465	high
TCGA-EW-A1J1	1.57534	0	80.9373	41.3501	150.196	151.289	51.6735	142.702	1.3893	high
TCGA-AO-A0JA	1.79452	0	69.2418	29.2498	94.3494	120.67	33.1404	105.907	1.18786	high
TCGA-A2-A1G4	1.63014	0	71.7776	66.0499	103.567	72.0632	321.303	75.5342	1.50661	high
TCGA-C8-A12K	0.00273973	0	80.6099	52.8082	254.762	144.915	91.6268	68.8071	1.12374	high
TCGA-A2-A0CK	11.3945	0	46.4805	105.081	72.4407	135.794	36.8852	54.0405	0.325022	low
TCGA-A7-A4SE	1.76438	0	114.784	37.7966	93.318	45.8871	42.0858	112.083	2.26023	high
TCGA-C8-A274	1.39178	0	70.4819	32.3994	59.8929	102.827	86.4362	78.1345	1.06474	high
TCGA-BH-A1EY	1.47397	1	98.3218	26.0309	202.125	92.2558	151.532	94.1814	2.45113	high
TCGA-BH-A42U	9.21644	0	47.1185	139.897	86.0331	125.879	19.1334	53.5489	0.253936	low
TCGA-AN-A049	0.0520548	0	84.1899	29.5783	216.02	181.957	79.0504	98.179	1.18499	high
TCGA-AR-A2LE	11.6137	0	55.6234	151.883	74.5148	67.6965	56.2022	37.7402	0.31821	low
TCGA-A7-A5ZV	1.00822	0	130.899	13.8528	812.053	62.1454	10.5413	218.982	38.9119	high
TCGA-E9-A1RC	3.35342	0	275.213	54.3064	156.628	105.87	62.4651	80.6686	2.36086	high
TCGA-BH-A0AU	5.24384	0	62.1893	22.9734	161.675	84.6157	91.7279	72.5228	1.6391	high
TCGA-LL-A73Y	1.30685	0	58.1606	51.7702	117.905	47.1516	59.8283	77.4283	1.38514	high
TCGA-A2-A0EW	5.16164	1	54.5579	61.1346	97.0782	97.6306	24.479	61.7881	0.72087	low
TCGA-LD-A7W6	1.10685	0	44.6179	67.3986	105.335	122.987	55.3818	53.6645	0.560713	low
TCGA-JL-A3YW	0.986301	0	144.872	56.9888	118.493	102.943	25.6089	113.104	1.524	high
TCGA-GM-A2DA	18.063	1	44.933	110.232	95.2575	122.234	34.959	36.513	0.318506	low
TCGA-B6-A0X7	4.87945	1	50.7949	77.5594	110.946	94.3831	144.624	62.6245	0.77763	low
TCGA-BH-A1FU	4.62466	1	151.137	54.5962	253.398	54.7228	115.983	112.392	3.64335	high
TCGA-E9-A1N3	2.90137	0	53.3777	55.6801	117.389	137.336	16.2809	82.0083	0.693464	low
TCGA-AR-A0U2	6.98904	1	61.313	12.437	74.3895	123.873	177.152	110.433	1.5907	high
TCGA-E9-A1R5	0.252055	0	73.3001	38.7559	58.0116	94.5115	90.4022	80.7497	1.09193	high
TCGA-3C-AALI	10.9726	0	83.8254	28.3318	124.087	127.143	23.3585	114.515	1.37495	high
TCGA-E9-A1RI	2.96986	0	62.2304	50.9843	119.198	133.075	48.1384	61.6404	0.70781	low
TCGA-E9-A6HE	1.28219	0	38.2243	108.447	108.139	210.073	49.6118	83.4587	0.254886	low
TCGA-A7-A5ZX	0.920548	0	47.5643	85.6817	72.0776	106.812	43.0258	59.9317	0.497574	low
TCGA-BH-A201	2.34521	0	61.9883	50.3655	107.98	65.3871	42.5094	83.9334	1.24856	high
TCGA-A2-A04W	8.49863	0	104.64	56.0591	464.206	59.2752	75.0651	255.905	12.9966	high
TCGA-D8-A73W	0.668493	0	71.8418	48.1845	47.6004	129.549	39.8385	103.671	0.827989	low
TCGA-OL-A6VR	3.34247	0	79.0104	110.727	142.343	219.458	158.936	60.9294	0.303334	low
TCGA-BH-A0HP	1.13425	0	45.4768	85.4789	187.668	125.062	60.4852	63.224	0.633431	low
TCGA-AR-A0TP	9.27671	0	121.525	29.112	100.618	48.2305	72.1413	71.8162	2.01348	high
TCGA-D8-A1XJ	1.81918	0	271.725	41.8023	208.352	68.0755	99.344	95.3545	4.53433	high
TCGA-AR-A0TZ	8.93699	1	64.9946	24.0813	66.3319	103.013	59.9787	99.1992	1.26968	high
TCGA-EW-A1OY	2.48767	0	134.036	150.907	206.315	186.077	133.662	93.1858	0.458771	low
TCGA-GM-A2DC	6.94521	0	43.3026	46.5722	228.735	138.958	59.7848	57.1667	0.884047	low
TCGA-BH-A18N	1.28219	1	70.8039	71.6535	190.2	72.0482	183.066	70.2897	1.42827	high
TCGA-A2-A0ES	6	0	56.2276	61.0181	118.23	81.7887	45.2704	69.1188	0.927412	low
TCGA-C8-A1HO	1.0274	0	64.9369	69.8616	173.485	169.312	44.9612	75.3739	0.59775	low
TCGA-LL-A9Q3	1.45753	0	100.759	52.702	132.416	187.577	34.0718	99.1316	0.73126	low
TCGA-A7-A3J1	0.939726	0	48.2089	48.2319	50.4889	149.186	47.3119	67.9619	0.532474	low
TCGA-AC-A5EH	1.4	0	148.849	66.5129	141.689	81.9874	76.3606	67.8794	1.38133	high
TCGA-E2-A15O	0.791781	0	72.1454	56.3988	192.489	120.615	66.6769	78.012	1.06798	high
TCGA-AC-A3W6	0.00273973	0	55.1333	67.4766	69.5351	97.2708	29.4022	83.1535	0.735275	low
TCGA-AR-A24K	4.2411	0	74.3358	133.428	167.086	106.2	175.946	37.1266	0.481536	low
TCGA-S3-AA11	1.15342	0	60.7084	61.3116	103.398	106.085	56.6275	68.8457	0.778793	low
TCGA-B6-A0RU	23.5753	0	157.067	102.358	206.007	72.1234	39.6764	138.98	1.99206	high
TCGA-B6-A0RS	8.39178	1	94.5312	85.2344	251.353	67.5866	64.7654	109.52	1.83819	high
TCGA-A1-A0SN	3.27671	0	52.6565	49.4153	95.7177	167.552	79.0796	113.537	0.764584	low
TCGA-AO-A0JC	4.23836	0	51.9587	91.5848	114.787	187.251	9.03021	51.6179	0.283332	low
TCGA-EW-A2FS	4.39452	0	45.4275	97.2722	220.928	172.987	43.6561	57.5215	0.424275	low
TCGA-E2-A107	2.86849	0	61.2303	54.3041	122.61	148.205	34.3032	73.3378	0.661262	low
TCGA-E2-A14Q	3.1863	0	52.5822	66.2006	147.129	173.807	102.484	78.9611	0.593596	low
TCGA-GM-A2DK	7.24658	0	54.093	65.4774	217.233	123.836	32.6432	75.3903	0.898579	low
TCGA-5L-AAT0	4.04658	0	54.0924	88.3813	86.6852	103.871	60.622	83.3891	0.634602	low
TCGA-A7-A4SC	1.22192	0	41.8535	33.7978	37.668	85.2536	35.111	106.37	1.11846	high
TCGA-A2-A0CR	8.99452	0	45.8285	140.539	88.3223	286.512	19.4464	68.4757	0.0955622	low
TCGA-AC-A2QJ	1.22192	1	65.9944	84.7573	75.9027	98.2943	0.756302	82.4073	0.628932	low
TCGA-AN-A03X	0.0273973	0	64.5821	60.3716	75.3424	75.4982	59.4593	75.7134	0.951239	low
TCGA-AN-A0FL	0.632877	0	72.9354	44.8453	96.7577	98.778	44.7741	109.437	1.26469	high
TCGA-AC-A3YI	1.93699	0	59.9156	68.1798	83.4748	67.1739	45.7397	87.8737	0.999622	low
TCGA-D8-A1XF	1.26849	0	50.9289	37.7898	107.62	112.417	62.4024	101.449	1.13774	high
TCGA-BH-A0HN	1.4137	0	48.2849	104.65	131.998	184.016	39.0552	80.0558	0.335651	low
TCGA-AN-A0FV	0.0273973	0	448.089	40.3154	57.0309	88.1013	37.2689	124.667	5.69352	high
TCGA-B6-A0X0	10.8082	1	36.8206	137.295	91.2296	91.9762	48.3114	66.8909	0.363664	low
TCGA-BH-A0DK	1.1589	0	62.3294	63.0691	183.095	150.801	23.4073	97.1215	0.821752	low
TCGA-D8-A1Y1	0.827397	1	105.947	50.5461	111.793	137.896	103.808	86.9005	1.02193	high
TCGA-A2-A04T	6.15342	0	108.088	51.9473	230.344	36.2968	87.3546	76.9425	2.54566	high
TCGA-UU-A93S	0.317808	1	146.11	72.0246	134.744	112.58	79.2095	122.482	1.50506	high
TCGA-E2-A10F	2.40548	0	56.6777	58.5535	111.28	125.273	37.5337	70.0531	0.69363	low
TCGA-A8-A09C	0.0849315	0	52.7323	95.8796	147.919	134.488	51.0068	61.6023	0.484574	low
TCGA-D8-A73U	1.34795	0	53.5207	43.9856	96.5127	178.018	47.7708	84.3237	0.591668	low
TCGA-E2-A153	1.93699	0	151.734	69.011	77.1637	114.816	69.3599	77.4734	0.966507	low
TCGA-BH-A0B5	5.85205	0	75.1361	66.9425	51.0131	137.412	63.2317	60.5517	0.522429	low
TCGA-A8-A07W	0.832877	0	136.385	34.9382	274.14	68.579	200.525	122.329	4.83847	high
TCGA-BH-A0B1	3.14521	0	92.8403	32.8662	257.436	84.2581	136.253	68.4597	2.28034	high
TCGA-BH-A18F	2.74247	0	76.1419	50.934	103.498	90.1798	88.7552	108.585	1.38466	high
TCGA-AR-A0TS	6.23288	0	58.3808	31.6855	138.642	49.1886	72.68	75.3071	1.7545	high
TCGA-BH-A0H9	3.41644	0	98.6323	69.4195	156.856	114.097	59.09	89.7217	1.05781	high
TCGA-C8-A131	1.12603	0	64.4932	60.054	153.213	67.488	84.9178	95.0089	1.47685	high
TCGA-E2-A1LI	8.55068	0	62.3646	65.4651	204.071	58.8666	91.8396	76.5777	1.51739	high
TCGA-AC-A2BM	8.27945	0	60.8524	56.3441	179.171	86.5818	42.0881	36.9379	0.906685	low
TCGA-A8-A07R	0.747945	0	296.809	40.2752	165.423	87.4566	81.3744	124.5	4.6676	high
TCGA-BH-A6R8	0.80274	0	106.697	39.4664	203.508	252.671	47.3804	96.1713	0.666861	low
TCGA-A2-A04Q	6.53425	0	45.6189	48.662	197.159	167.282	52.491	99.1469	0.869588	low
TCGA-A7-A26H	1.98356	0	59.158	41.2241	200.239	92.42	63.2753	68.3789	1.34766	high
TCGA-D8-A27M	1.12329	0	120.649	26.1012	166.743	77.9191	273.847	100.084	3.30987	high
TCGA-E9-A1NE	2.98082	0	70.9685	29.6336	170.568	142.763	71.6654	93.2332	1.23484	high
TCGA-A8-A0A6	1.75342	0	77.6879	58.5844	134.005	140.291	72.9987	85.4811	0.845006	low
TCGA-AO-A12H	3.38082	0	44.6481	108.495	102.195	156.113	20.535	45.9049	0.274096	low
TCGA-E2-A15G	1.51781	0	61.2028	71.3173	137.181	112.066	48.9905	57.0224	0.685288	low
TCGA-E9-A24A	2.04658	0	59.024	42.8342	134.367	99.9676	81.9188	64.5782	1.05244	high
TCGA-AR-A2LM	4.34247	0	38.6009	41.2473	56.0895	62.3565	51.262	60.4213	0.950934	low
TCGA-B6-A0I8	2.05205	1	94.9355	38.156	187.91	79.8909	153.461	102.033	2.38629	high
TCGA-BH-A6R9	0.438356	0	58.0554	40.3486	62.7965	91.528	-0.769458	131.901	1.29518	high
TCGA-AC-A2FK	7.26027	0	42.4147	60.4369	70.7817	61.558	35.5083	58.0619	0.812767	low
TCGA-A2-A0T0	1.46027	0	211.534	86.1914	202.274	42.422	44.0745	67.0284	2.12839	high
TCGA-AR-A254	6.06301	0	85.3581	70.8519	95.293	99.2509	168.737	72.2643	0.965612	low
TCGA-AO-A129	9.00274	0	65.3378	73.3802	358.619	102.271	51.2184	75.7587	1.53578	high
TCGA-BH-A8FY	0.808219	1	25.1883	122.871	196.775	149.405	50.969	61.0969	0.351216	low
TCGA-AC-A3W7	1.29041	0	52.2769	66.6617	87.8799	97.8527	62.4747	70.9734	0.743261	low
TCGA-BH-A0DZ	1.35616	0	315.445	53.3632	234.367	149.561	64.3695	109.432	3.12474	high
TCGA-C8-A12T	0.00273973	0	147.423	100.811	156.139	136.718	58.6327	74.0852	0.732463	low
TCGA-AO-A12G	4.49041	0	105.986	46.3528	159.398	76.0118	179.19	51.7896	1.61909	high
TCGA-E2-A15L	1.71507	0	64.9526	62.6012	105.482	78.0516	63.9969	73.9206	0.992095	low
TCGA-AN-A0FF	0.471233	0	48.9468	49.9484	160.141	165.038	37.352	76.6207	0.669769	low
TCGA-A2-A3XX	3.94247	1	122.365	42.63	155.749	57.1435	31.9542	84.8649	2.01296	high
TCGA-BH-A0HF	1.99178	0	109.562	69.3423	232.114	132.182	48.6407	105.282	1.31739	high
TCGA-AQ-A0Y5	0.471233	1	448.837	44.6846	100.29	70.0754	69.2439	73.8271	5.19508	high
TCGA-OK-A5Q2	0.175342	0	74.6801	69.4899	85.8571	112.243	44.5445	68.2468	0.680233	low
TCGA-OL-A5RW	3.03014	0	154.804	70.4006	128.709	129.696	741.719	49.9554	2.25482	high
TCGA-B6-A0WS	8.12329	1	72.2792	32.107	311.759	85.1014	68.8857	101.1	2.77256	high
TCGA-A2-A0YL	4.03836	0	52.1165	69.516	107.937	94.6572	49.5559	68.1959	0.752472	low
TCGA-E9-A22E	2.49863	0	73.4211	67.9502	146.104	128.55	42.0367	117.401	1.00954	high
TCGA-A2-A3Y0	3.19726	0	86.3595	95.7949	265.489	126.204	97.9911	95.6203	1.08639	high
TCGA-BH-A0DQ	0.268493	0	63.2707	43.8427	172.867	120.356	44.4518	100.043	1.23578	high
TCGA-A8-A07J	1	0	68.148	31.237	94.7815	149.384	63.4304	89.2578	0.89721	low
TCGA-E9-A54X	1.0274	0	367.528	85.5945	82.1078	126.246	97.7566	88.3968	1.96483	high
TCGA-B6-A1KC	3.63288	0	93.3109	58.1341	78.0414	36.4815	66.8661	24.0992	1.0112	high
TCGA-BH-A18K	7.56986	1	87.3627	83.2168	220.043	156.348	63.9995	81.2834	0.762901	low
TCGA-A2-A0EU	2.85753	0	114.043	54.5029	331.039	90.814	94.4699	59.8786	2.10543	high
TCGA-A2-A0EY	5.27397	0	89.4402	40.3068	144.324	59.9265	84.2815	130.848	2.54238	high
TCGA-AO-A0JJ	5.16986	0	53.9509	80.2688	187.611	151.782	65.4485	86.0875	0.674304	low
TCGA-A8-A092	2.58082	0	107.685	49.0998	202.731	131.246	216.318	73.501	1.51378	high
TCGA-BH-A1EO	7.66575	1	75.5057	37.4523	140.461	62.4257	265.293	81.8859	2.26412	high
TCGA-A2-A4RW	0.608219	0	56.3896	28.5638	163.514	63.7869	50.1233	87.8031	1.83332	high
TCGA-D8-A142	1.16438	0	156.036	47.9753	94.3252	53.8046	54.8017	89.6317	2.00085	high
TCGA-A2-A0YE	1.51781	0	101.216	29.5663	112.414	47.3395	19.9112	93.7662	2.07239	high
TCGA-E9-A1RB	2.67397	1	176.692	78.2536	325.422	87.0118	120.982	131.668	3.634	high
TCGA-A7-A5ZW	0.893151	0	57.9781	79.182	119.839	109.895	58.5705	76.0211	0.701065	low
TCGA-E2-A1IN	1.84932	0	55.2681	81.1146	154.862	82.6857	71.0855	68.6576	0.873624	low
TCGA-EW-A6S9	1.26849	0	98.7105	45.5235	164	115.981	46.2563	89.1846	1.30154	high
TCGA-AR-A5QM	4.56164	0	40.8539	62.1824	112.588	169.027	33.9362	136.572	0.736294	low
TCGA-A2-A3KC	1.73973	0	49.4822	57.6047	50.3832	87.7482	51.2895	67.0459	0.738905	low
TCGA-A2-A0YG	1.82466	0	98.1389	26.1405	191.231	78.7452	102.635	113.112	2.74585	high
TCGA-AO-A03O	6.80274	1	133.93	52.5067	332.938	232.22	300.575	60.5924	1.22893	high
TCGA-OL-A66N	2.16986	0	47.2751	105.905	113.947	114.199	56.9172	61.5159	0.454284	low
TCGA-B6-A0I2	11.9479	0	53.9585	98.3104	207.223	141.241	28.1986	81.4929	0.592999	low
TCGA-E2-A572	3.30959	0	35.046	170.098	104.61	329.537	23.5069	55.0086	0.0502752	low
TCGA-EW-A1PG	2.87945	0	70.8154	68.3179	114.497	72.3956	31.6455	102.98	1.18705	high
TCGA-A7-A26G	1.97808	0	63.8052	52.301	197.365	34.7296	51.9041	118.492	2.48538	high
TCGA-B6-A0WV	6.62192	1	199.23	50.8014	175.415	201.272	46.149	103.706	1.1635	high
TCGA-D8-A1X7	1.39452	0	62.9012	35.3793	93.2406	86.0028	60.6298	90.9237	1.29652	high
TCGA-B6-A0RG	5.70411	0	64.0662	67.5581	334.895	129.515	48.1975	96.1271	1.43732	high
TCGA-E2-A15I	4.63562	0	46.8145	63.1582	57.4906	163.147	86.6295	57.9347	0.424154	low
TCGA-EW-A3E8	2.83562	0	71.1511	50.609	122.211	179.948	86.2777	69.9388	0.605583	low
TCGA-E9-A2JT	0.789041	0	61.1658	71.2459	70.3014	152.485	36.1177	70.1499	0.465658	low
TCGA-A2-A4S3	1.82466	0	83.8841	33.5091	87.3361	105.441	57.2436	81.9705	1.15542	high
TCGA-AN-A0AK	0.613699	0	78.9021	43.4973	218.056	91.603	78.5209	147.235	2.60865	high
TCGA-A7-A13G	1.96712	0	19.5456	28.2593	33.0476	26.6906	10.5788	36.3988	0.95299	low
TCGA-AC-A2FM	2.16986	1	84.6045	38.9368	82.2088	151.65	38.227	80.3785	0.767121	low
TCGA-AN-A0AS	0.0273973	0	135.347	121.922	141.271	71.338	138.052	122.836	1.33243	high
TCGA-A1-A0SI	1.73973	0	90.4413	31.1401	127.98	98.7806	39.8069	76.6307	1.33265	high
TCGA-D8-A1Y2	1.1863	0	114.053	100.424	221.591	139.357	66.0489	103.506	0.941645	low
TCGA-A7-A3RF	1.11781	0	171.555	75.5043	69.4949	122.877	19.4767	77.7272	0.8463	low
TCGA-A2-A0T5	1.45479	0	42.4706	122.849	123.914	77.1711	71.4268	76.3298	0.566326	low
TCGA-A2-A25E	8.77808	0	65.4261	67.1776	234.525	112.595	79.9141	104.299	1.35923	high
TCGA-A8-A0A4	1.08493	0	56.5116	39.938	75.1049	110.732	47.3731	90.0862	0.953511	low
TCGA-EW-A1J6	2.39726	0	40.3779	63.9438	115.478	90.2834	59.4769	27.3287	0.614768	low
TCGA-C8-A8HR	1.11781	0	48.5042	56.9992	141.964	103.887	39.0322	69.9685	0.858858	low
TCGA-D8-A27T	1.09041	0	70.5633	75.072	91.5704	138.864	61.2608	90.8146	0.645006	low
TCGA-E9-A1RE	2.88767	0	87.6723	43.1743	203.759	40.6891	166.537	82.7215	2.69478	high
TCGA-A2-A0T3	4.15342	0	58.3936	31.486	147.474	121.179	62.147	132.113	1.60599	high
TCGA-E2-A15E	1.72603	0	98.5615	78.0351	181.613	159.471	74.8511	68.2547	0.684077	low
TCGA-AC-A3EH	0.539726	1	116.935	40.6199	113.421	66.9265	125.88	85.6192	1.93105	high
TCGA-BH-A1FB	10.0521	1	65.5368	50.0931	120.946	113.74	76.4619	68.1889	0.900255	low
TCGA-A8-A07C	2.83288	0	45.8307	93.8194	108.031	29.9812	36.679	108.81	1.16466	high
TCGA-A2-A0CO	4.02192	0	48.0814	74.4507	69.5298	114.976	18.8011	78.8473	0.57019	low
TCGA-MS-A51U	1.86575	0	56.7119	60.6582	78.1964	136.856	64.3543	74.9662	0.617416	low
TCGA-GI-A2C8	0.616438	0	45.2822	24.8996	69.6356	89.823	60.8785	113.844	1.42495	high
TCGA-EW-A1P7	2.50685	0	58.2668	53.5581	131.477	96.7733	40.5194	78.7203	0.99594	low
TCGA-A2-A4S1	2.24658	0	74.4744	19.3773	114.992	73.3912	-1.46082	107.063	1.84765	high
TCGA-BH-A0EB	2.0411	0	67.5946	69.8044	158.793	148.54	42.6565	69.8531	0.639813	low
TCGA-D8-A1XU	1.08219	0	84.7556	21.5998	95.3119	145.081	54.4511	119.308	1.30027	high
TCGA-OL-A66J	5.46849	0	77.3735	67.6844	119.985	80.3073	36.7752	72.1789	0.965574	low
TCGA-BH-A0BC	2.66849	0	83.6407	72.9793	206.976	174.721	35.4654	99.6076	0.765377	low
TCGA-AC-A23H	0.00273973	0	179.287	43.2435	290.196	53.8022	118.88	91.4783	4.37783	high
TCGA-D8-A1XC	1.03288	1	89.6221	40.5558	74.9448	96.1489	49.7358	77.9312	1.09409	high
TCGA-A2-A1FW	1.44658	0	98.4894	46.2674	112.176	118.515	78.3655	75.2884	1.04978	high
TCGA-LL-A5YO	1.20548	0	117.483	89.4591	259.696	182.838	82.5376	90.1079	0.822316	low
TCGA-XX-A899	1.27945	0	58.5465	68.2666	86.5982	71.8539	34.0116	66.3501	0.826276	low
TCGA-AO-A0JI	4.1863	0	57.1134	53.075	80.352	126.812	52.6857	85.8433	0.75494	low
TCGA-AO-A128	8.89863	0	117.07	43.0988	258.728	184.922	44.783	61.7562	0.971753	low
TCGA-A7-A6VX	0.868493	0	118.32	33.872	212.75	125.535	59.7685	71.4955	1.51953	high
TCGA-C8-A133	0.00273973	0	75.2272	89.458	144.833	186.28	18.8281	77.1778	0.415769	low
TCGA-A2-A0CS	6.43288	1	53.5143	93.5086	89.142	209.893	50.3508	90.1153	0.308412	low
TCGA-XX-A89A	1.33699	0	51.9793	61.9295	90.0672	74.485	14.5498	100.34	1.0359	high
TCGA-B6-A401	7.11233	0	78.1283	73.4833	120.533	129.864	57.6495	45.3069	0.567965	low
TCGA-AR-A24T	6.33425	0	53.7726	38.2737	65.2382	98.7953	41.0988	84.4857	0.963719	low
TCGA-B6-A0WW	1.52877	1	64.4035	25.2427	112.471	181.138	126.989	126.193	1.11844	high
TCGA-A7-A4SA	1.24384	0	66.0445	48.8635	186.847	149.203	80.2539	106.96	1.12827	high
TCGA-AC-A8OQ	0.0931507	0	55.4679	36.7916	148.23	89.4572	20.5484	70.9809	1.1682	high
TCGA-D8-A27E	1.45205	0	65.1676	60.8961	105.464	111.728	60.2772	62.9903	0.744287	low
TCGA-A2-A3XW	4.12329	0	46.0639	95.8868	98.5991	134.318	12.2762	59.6421	0.384485	low
TCGA-BH-A0DP	1.30411	0	51.9193	92.5952	98.2169	126.833	123.894	73.7498	0.551466	low
TCGA-A2-A25D	0.00273973	0	85.3173	128.157	150.781	160.229	114.369	63.5767	0.382965	low
TCGA-AO-A0JG	2.1863	0	76.4751	30.5467	108.915	96.711	30.4682	80.8982	1.24101	high
TCGA-AN-A0FY	0.0273973	0	104.166	57.005	210.233	57.1485	66.9088	81.4214	1.96856	high
TCGA-AQ-A54N	0.213699	0	33.7767	159.339	89.6298	65.9077	10.7284	35.0597	0.265151	low
TCGA-AQ-A04J	2.24384	0	93.8164	39.404	127.767	88.0896	26.2237	66.6313	1.22957	high
TCGA-AR-A2LJ	5.10959	0	57.2518	93.478	121.762	154.4	57.7632	77.1809	0.460074	low
TCGA-OL-A66H	2.22466	0	70.032	146.062	118.849	211.367	14.8009	81.0639	0.193312	low
TCGA-AC-A23C	1.60274	0	80.881	38.728	213.617	108.615	48.6681	80.5474	1.48067	high
TCGA-E2-A156	1.98904	0	85.9818	56.7927	142.65	90.9682	112.109	70.7354	1.21119	high
TCGA-AC-A6IV	1.55616	0	50.1844	50.7761	98.7955	86.7217	16.5899	78.7841	0.935114	low
TCGA-A8-A0AD	3.16986	0	68.3979	66.1414	161.678	69.4977	31.4039	65.6401	1.08541	high
TCGA-C8-A130	1.0137	0	92.8323	31.8454	268.299	99.1143	59.2084	57.2507	1.7789	high
TCGA-AN-A046	0.0273973	0	53.515	113.174	143.328	280.88	52.812	100.256	0.199648	low
TCGA-E2-A1AZ	6.38082	0	99.4443	38.153	163.073	112.96	52.8689	76.0909	1.3155	high
TCGA-B6-A400	0.589041	0	67.614	68.1208	145.186	65.1212	40.6929	86.6753	1.22019	high
TCGA-Z7-A8R5	9.00548	0	50.6938	136.071	109.255	136.821	23.9428	62.0223	0.281913	low
TCGA-E2-A155	1.75342	0	106.629	45.9936	316.281	49.2395	57.3485	108.609	3.68943	high
TCGA-E2-A109	3.88219	0	68.2978	49.3442	123.025	165.498	67.9638	65.2571	0.631226	low
TCGA-AR-A1AQ	8.27671	0	109.063	64.9042	219.346	140.622	56.4966	87.9207	1.12527	high
TCGA-A2-A1G0	1.68767	0	52.8231	44.9382	208.773	84.5703	57.2448	53.8845	1.23359	high
TCGA-BH-A0AV	4.9863	0	143.701	59.0756	80.1549	32.5111	65.1059	160.879	3.12931	high
TCGA-OL-A5RV	2.90959	0	63.0456	56.1296	68.4248	70.1264	39.3926	54.181	0.840397	low
TCGA-B6-A0IM	10.611	1	105.548	49.3069	117.781	124.911	57.9747	68.1897	0.94362	low
TCGA-D8-A27N	1.42192	0	106.912	39.8863	209.903	126.456	31.2146	126.928	1.88892	high
TCGA-C8-A275	0.00273973	0	131.795	54.2884	420.924	105.552	332.687	89.5542	4.54844	high
TCGA-AN-A0AL	0.621918	0	126.27	25.24	131.698	97.7268	58.3367	109.681	2.10329	high
TCGA-A2-A4RY	1.77534	0	38.6605	72.319	55.1877	84.281	22.7506	60.7506	0.589838	low
TCGA-A2-A0YH	1.80548	0	118.14	46.4077	152.852	170.8	233.951	67.4644	1.06314	high
TCGA-B6-A3ZX	3.15616	1	86.0321	67.3906	143.407	82.7295	16.946	74.7744	1.03818	high
TCGA-AR-A2LO	2.56164	0	47.3251	68.6931	56.4691	102.672	58.2559	71.6222	0.634036	low
TCGA-BH-A1EW	4.6411	1	75.1468	27.9554	179.347	74.8552	87.5208	98.9494	2.18651	high
TCGA-E9-A22A	3.25753	0	98.1957	42.9775	301.608	96.2743	39.804	94.3245	2.28149	high
TCGA-B6-A0IN	7.04932	1	58.5891	46.2405	117.08	112.18	18.1193	71.4271	0.852322	low
TCGA-AQ-A7U7	1.6	1	44.686	44.1013	64.1259	128.129	14.639	77.6685	0.664164	low
TCGA-AO-A1KP	8.09041	0	46.3833	91.8611	99.1247	103.732	189.664	54.8042	0.61708	low
TCGA-A8-A07F	1.58082	0	77.1641	25.2186	89.1304	65.7889	51.5118	117.886	2.01225	high
TCGA-GM-A3XG	3.64384	0	49.7885	117.966	100.691	116.214	30.511	50.6011	0.348426	low
TCGA-AR-A0TV	6.26849	0	58.4524	60.523	241.785	125.496	268.006	94.6767	1.63025	high
TCGA-A2-A1FZ	1.87123	0	49.583	23.1129	140.745	56.1152	35.592	80.7727	1.73422	high
TCGA-A2-A25C	1.43288	0	74.7272	38.7422	45.9265	237.085	85.6173	77.8767	0.398743	low
TCGA-AN-A0XR	0.0273973	0	112.718	55.8434	183.061	198.847	66.933	126.363	0.999659	low
TCGA-AC-A2FB	3.38082	0	68.0299	53.9276	109.512	136.237	42.3796	61.3094	0.663693	low
TCGA-OL-A5D8	2.66575	0	45.434	52.8976	138.401	102.818	43.6662	70.7739	0.89041	low
TCGA-D8-A1XL	1.66027	0	150.463	52.9014	212.29	317.275	177.984	90.5948	0.538884	low
TCGA-AR-A252	6.09863	0	60.6786	51.1911	100.928	164.435	19.989	74.0261	0.564423	low
TCGA-BH-A18G	0.408219	0	100.109	74.461	134.531	92.1158	17.9505	87.0204	1.02118	high
TCGA-A8-A086	1.08493	0	89.6476	64.9137	226.216	77.5515	129.593	78.9538	1.7039	high
GSM1501818	4.76712	0	86.2596	64.9969	160.435	118.093	77.0276	82.6154	1.01279	high
GSM1501823	1.06849	0	89.1408	64.5877	160.325	116.837	77.3904	84.0843	1.04691	high
GSM1501824	2.87671	1	84.0476	64.0685	159.734	120.083	73.817	81.6959	0.986965	low
GSM1501825	2.54795	1	88.0926	63.9554	159.134	120.297	73.0718	83.7147	1.01259	high
GSM1501827	2.87671	0	86.1883	65.0086	158.375	119.012	70.3419	83.2968	0.995213	low
GSM1501829	1.06849	0	87.7807	64.0382	158.666	119.649	74.3263	81.6985	1.0019	low
GSM1501830	3.94521	0	85.7821	63.9641	159.704	118.845	74.1388	82.1482	1.0061	high
GSM1501832	2.05479	0	85.2228	64.3666	158.802	118.869	72.4228	82.3151	0.996165	low
GSM1501835	1.80822	0	86.5996	64.0685	158.471	119.98	75.9731	82.8482	1.00457	high
GSM1501839	4.93151	0	85.7845	64.4122	160.068	118.75	74.475	82.5713	1.00692	high
GSM1501841	4.93151	0	87.5229	62.7259	158.709	119.273	73.589	83.9036	1.02994	high
GSM1501842	0.657534	0	85.1853	63.9168	158.916	119.166	73.8354	82.5631	1.00228	low
GSM1501843	4.19178	0	87.4246	63.4059	160.801	119.338	76.6715	84.5177	1.03753	high
GSM1501847	1.39726	0	85.8434	63.8605	158.841	118.075	74.7838	82.304	1.01209	high
GSM1501848	2.13699	1	86.4585	64.2734	160.47	119.971	78.073	85.0455	1.02594	high
GSM1501853	5.0137	1	86.3979	64.1777	159.134	119.582	68.8159	83.492	1.00109	low
GSM1501855	1.31507	1	87.83	65.0153	160.043	117.84	74.8771	84.3198	1.02771	high
GSM1501857	2.38356	1	87.2186	63.381	158.581	120.339	74.5951	83.9014	1.01638	high
GSM1501859	1.23288	1	88.2648	63.8213	159.882	115.834	76.9132	83.6711	1.05303	high
GSM1501861	1.06849	0	89.3523	64.3015	160.578	117.894	77.5899	84.169	1.04478	high
GSM1501862	0.986301	0	89.8014	64.3915	160.357	119.559	72.6015	83.0528	1.01823	high
GSM1501866	1.23288	0	87.3312	63.8126	158.784	119.913	73.8894	83.9174	1.01525	high
GSM1501869	2.54795	1	85.1365	65.1065	160.725	119.929	75.5929	82.3002	0.991812	low
GSM1501870	3.69863	0	84.2149	64.2005	159.323	119.126	72.873	83.0774	0.999429	low
GSM1501873	2.05479	1	86.7597	63.4928	160.287	116.932	75.89	83.7391	1.04269	high
GSM1501874	1.56164	1	87.1586	62.8579	159.371	119.204	73.1195	84.4464	1.03268	high
GSM1501875	3.0411	0	87.1299	63.2187	161.957	118.802	73.5026	82.842	1.02876	high
GSM1501877	1.23288	1	88.7538	61.3896	159.154	117.934	74.8051	83.6369	1.05838	high
GSM1501878	2.13699	0	86.6568	63.62	159.038	119.055	76.4818	83.3907	1.02133	high

## Sheet: S6
Table S7: Univariate analysis of 22 OS-related genes.
id	futime	fustat	MTDH	SRP72	RAD23B	EIF4G2	GNAI2	BATF	PGK1	RPLP1	YWHAB	RPL3	RPL11	RPL31	PTGES3	RPL14	PRDX1	HSP90AA1	STIP1	PSME1	RPL27A	MAL2	SURF4	VDAC1
TCGA-D8-A1XO	1682	0	27.3381	20.7039	66.7722	133.776	38.1271	6.45157	58.1238	222.198	39.6446	392.48	220.579	170.898	98.0207	75.8607	121.356	176.651	31.8123	65.7685	101.081	106.806	68.3592	57.5651
TCGA-AN-A0FN	218	0	19.7021	18.8468	43.7824	114.854	65.6676	12.7895	44.4393	259.786	42.1704	445.638	253.242	121.569	62.6498	65.6465	72.24	123.628	23.5828	106.308	98.9991	17.8048	78.5049	48.3095
TCGA-AC-A62X	417	0	27.1001	25.1623	62.9511	103.184	28.7807	2.09239	90.1628	186.427	38.7113	252.806	144.825	83.5481	148.356	61.0336	149.175	243.997	34.8309	434.243	85.6396	30.2243	95.2806	82.1994
TCGA-E2-A14U	1318	0	18.2709	16.2661	37.8393	86.5609	39.7315	35.0046	49.919	538.519	50.7579	922.98	387.314	160.518	84.6777	80.838	113.401	186.877	30.2975	80.1956	99.7078	50.0209	59.359	64.1534
TCGA-E9-A1R3	78	0	28.1239	19.6206	58.937	154.292	46.0685	14.9849	95.0625	298.151	57.1954	233.975	195.634	89.937	97.6401	48.2038	105.424	506.859	38.8007	96.9641	58.6632	75.086	78.095	70.8884
TCGA-BH-A18M	2207	1	21.8478	26.1656	57.9921	171.014	48.669	8.68687	60.3998	375.394	50.6208	381.188	268.835	109.118	100.135	54.5779	157.146	402.68	65.793	119.386	91.4995	55.1484	70.6889	93.5537
TCGA-E2-A15T	1563	0	47.974	34.2095	71.8781	149.346	41.2221	7.97445	151.028	264.367	51.7824	285.325	196.29	84.5045	148.551	43.9886	186.704	875.288	39.2867	66.3735	46.941	40.4216	66.673	100.465
TCGA-AR-A0TU	709	0	24.1768	40.0464	91.936	99.5766	36.1432	4.47521	74.2985	398.808	34.5219	403.589	331.275	142.916	142.541	201.521	329.572	416.904	110.832	385.708	248.814	77.6907	61.3652	118.951
TCGA-EW-A1IX	1208	0	20.5681	22.3177	39.8795	97.7178	48.9737	12.1418	41.6949	307.059	49.0949	328.157	231.678	89.8672	61.0491	65.887	80.0101	109.591	20.9064	98.3341	65.1723	57.0526	70.6413	43.1663
TCGA-B6-A408	2072	0	21.1532	15.369	42.3922	57.4166	58.3248	29.1645	68.1139	282.327	49.9168	395.143	357.45	131.503	115.671	70.1621	201.166	153.74	36.7301	164.851	99.8669	40.5804	71.5474	106.077
TCGA-E2-A1IE	2362	0	18.0434	28.7461	68.6435	139.99	27.3359	2.91513	89.7592	198.251	55.5274	396.049	213.875	85.9822	88.2031	29.6084	201.234	155.948	48.314	62.6461	82.9628	30.2071	82.9641	71.0323
TCGA-E2-A10E	865	0	23.7259	29.7175	76.3855	137.001	49.0151	7.94057	72.3013	316.958	66.3038	344.11	131.919	90.5132	94.7641	45.1528	60.0717	428.036	37.5916	105.031	55.1863	104.5	79.1256	77.6091
TCGA-EW-A3U0	532	0	18.8006	18.949	26.1977	88.4025	58.9548	16.0196	64.1023	566.634	42.2193	362.549	238.973	168.219	53.4298	85.1059	114.091	262.379	39.0575	100.639	153.837	19.467	53.4704	52.4507
TCGA-BH-A0H5	1620	0	24.0172	27.0124	52.2738	121.096	66.9995	30.0193	65.9097	389.164	62.148	613.246	434.899	150.202	92.016	74.0933	142.468	203.206	28.5207	265.92	133.164	39.7169	79.1527	55.5939
TCGA-AQ-A04L	3957	0	31.2533	16.4723	23.1323	115.198	21.5787	6.26539	98.9392	1124.62	48.8033	626.563	629.688	189.045	127.906	101.951	273.035	107.6	31.884	61.7643	237.833	150.42	124.699	55.3201
TCGA-BH-A1FD	1009	1	22.1045	61.163	45.8652	200.704	44.7936	5.81346	122.065	522.325	58.5654	284.712	233.632	82.9136	137.382	93.627	194.33	454.371	73.1737	178.474	145.292	324.171	68.0647	92.6515
TCGA-AR-A0TR	160	1	25.3844	24.0473	94.6944	104.308	29.3469	3.061	53.8188	434.904	59.3233	345.106	259.814	122.02	127.334	92.4761	186.621	184.156	38.0849	127.948	74.7298	31.2975	95.6012	80.5117
TCGA-A7-A0CE	1074	0	21.17	27.381	45.2532	119.406	26.7171	2.7232	175.584	592.673	46.8805	295.135	254.005	80.1773	110.605	36.1204	174.851	529.216	40.1124	64.8169	78.2732	48.0278	70.2671	139.216
TCGA-AO-A0J8	680	0	18.2779	21.177	63.1099	113.256	54.9231	23.5496	59.0966	523.413	54.6428	344.29	371.614	151.405	85.2966	57.7468	95.194	242.283	35.4679	177.364	83.3727	54.4084	77.4787	70.6682
TCGA-BH-A1F0	785	1	34.4383	37.06	49.1138	121.374	52.0156	6.36111	81.0312	183.105	60.8259	250.522	248.275	102.851	93.1137	39.3098	137.801	216.318	32.0802	97.3001	73.6881	12.5147	102.578	52.3722
TCGA-A2-A0SU	1662	0	18.6088	26.0474	61.9414	100.903	44.2598	7.72118	73.6856	669.716	57.253	602.439	412.433	175.861	127.014	73.0838	250.923	573.195	46.5778	116.882	130.416	43.1883	79.5081	103.186
TCGA-AC-A2FF	2420	0	24.9368	25.9391	33.4982	124.764	50.5838	5.2698	58.2238	398.711	59.6864	566.621	401.875	160.736	87.1549	78.7535	100.548	165.216	24.3987	95.8451	108.243	59.5314	68.3777	55.5907
TCGA-LL-A6FP	0	0	14.6145	18.7139	40.6878	59.2624	42.8306	32.9962	90.5737	681.553	60.1586	267.729	399.775	201.766	162.759	106.684	82.9856	507.677	54.6084	156.027	114.612	48.5215	98.6227	72.401
TCGA-E2-A15S	428	0	42.9115	28.3719	58.9275	96.5767	39.4717	18.3711	64.0712	253.305	41.9016	487.89	117.758	63.506	162.48	47.0525	159.441	186.724	59.7202	89.9104	58.2407	77.8354	55.3572	73.8054
TCGA-E2-A14N	1434	0	33.1163	45.9007	73.254	185.381	28.2114	3.4321	93.6348	350.789	37.4519	395.123	389.262	185.056	146.811	87.4789	383.35	151.664	35.5747	65.826	108.891	109.401	67.079	82.9418
TCGA-D8-A1JK	0	0	27.2057	18.0908	57.5838	90.9132	42.3707	31.689	256.565	219.494	63.5612	300.298	214.036	63.363	115.969	28.9696	186.115	317.423	61.49	157.411	42.1852	95.8609	139.543	84.5028
TCGA-D8-A3Z6	563	0	16.7138	17.7926	53.0545	88.0602	59.4374	24.585	51.1378	390.525	43.8131	437.004	224.136	99.4312	79.3541	47.4305	136.843	227.671	28.1117	159.969	69.391	44.1624	80.4716	59.5647
TCGA-A8-A06U	883	1	37.4566	25.3888	91.9413	123.176	27.3205	10.0831	151.071	247.369	131.714	201.255	165.631	69.9425	153.757	21.801	270.479	414.498	62.0252	158.419	33.3457	48.7642	106.527	57.2333
TCGA-A7-A13E	614	1	49.0015	31.1181	44.4119	73.5311	13.7567	0.843689	62.5109	80.9351	52.0495	179.782	173.677	67.4654	69.6477	36.9284	167.21	142.387	23.6899	26.4632	42.4408	102.53	222.181	49.9287
TCGA-UL-AAZ6	518	0	19.8495	15.4251	46.7819	56.6919	40.0654	15.698	152.132	436.95	53.8624	401.304	203.563	92.2317	129.697	43.4865	155.499	177.46	86.288	235.797	84.2695	82.5679	113.887	67.853
TCGA-B6-A0I9	362	1	25.8275	24.667	86.9433	100.693	23.6887	5.62075	275.486	348.482	85.7629	394.313	126.192	56.3043	135.35	28.1687	228.695	635.577	158.449	112.144	42.5163	31.1193	76.1485	84.7851
TCGA-A8-A099	304	0	29.9864	43.9784	74.5782	115.599	35.7297	9.79735	73.0926	369.241	57.8891	266.113	106.795	85.463	107.45	50.8673	67.3806	146.064	37.7452	129.086	46.083	33.0026	67.7482	56.4747
TCGA-OL-A5RY	752	0	24.6378	26.3195	55.7149	107.386	56.155	29.0101	95.5871	536.017	59.5891	634.544	457.601	186.446	87.7668	64.351	155.754	263.642	39.7178	125.085	165.606	33.0654	108.522	68.5809
TCGA-E9-A1NA	1112	0	27.2504	33.4992	40.0299	122.041	39.9206	15.1545	63.3561	384.146	46.4263	478.476	196.913	110.207	94.2839	35.6722	133.92	360.301	54.9138	124.927	57.6934	22.2606	71.4489	75.7359
TCGA-D8-A1XV	461	0	21.7046	35.1617	52.2302	112.959	18.6375	12.0741	61.1864	232.136	52.2548	468.691	211.898	75.8327	87.641	59.583	85.9404	256.365	25.5838	100.001	51.1975	35.2552	66.4232	65.5269
TCGA-BH-A18T	224	1	44.986	40.4635	55.389	114.816	18.5478	2.87569	149.024	197.956	57.5307	288.337	246.478	119.441	168.161	39.1607	220.574	524.293	71.6982	62.1873	68.4832	76.4126	55.7851	101.39
TCGA-B6-A0RT	2721	0	35.2043	28.6465	48.4062	113.47	58.2935	34.7286	76.283	382.013	75.1811	354.757	317.046	100.842	101.809	49.3969	177.219	296.898	70.1399	101.966	121.948	48.5055	84.3634	60.5187
TCGA-A1-A0SJ	416	0	32.0996	31.377	36.8883	97.8424	47.3781	32.8567	106.456	221.455	140.262	271.679	195.251	70.0267	82.4548	43.2143	278.323	318.706	30.5366	146.478	66.0391	130.798	83.8572	110.78
TCGA-E9-A247	828	0	20.6957	28.7844	60.5501	136.068	38.684	13.526	59.2595	206.893	67.4208	213.817	212.529	109.792	173.982	69.5533	165.976	563.164	63.6987	168.851	109.596	48.7261	84.5644	98.9285
TCGA-C8-A12P	358	0	15.2702	12.6016	46.9862	117.721	38.8837	18.4025	191.831	397.697	45.9306	221.82	119.736	64.7347	112.622	28.4912	245.09	418.926	91.2896	71.8097	48.7711	23.8458	90.6831	92.3596
TCGA-A8-A09X	426	1	30.4458	23.9983	60.2365	137.834	33.7711	21.7817	127.942	483.849	61.8538	584.474	535.046	142.121	138.942	61.5818	190.878	265.168	43.9217	111.676	140.916	41.4449	106.278	203.184
TCGA-BH-A1FC	3472	1	58.472	41.5055	130.604	77.0506	37.4675	8.01136	109.767	235.866	46.4526	339.542	490.238	115.195	153.012	98.0668	304.868	512.778	80.8482	110.028	72.436	75.3574	111.91	96.3937
TCGA-A8-A082	549	0	29.6192	29.3729	51.5573	164.638	60.3341	31.3437	83.9827	261.508	62.4263	397.636	249.769	62.4235	74.4112	52.4356	149.077	520.493	33.0142	79.2045	89.162	66.3473	69.8487	96.0302
TCGA-C8-A12M	358	0	41.8233	27.2088	78.2604	122.614	34.3205	6.19197	65.1239	137.771	74.606	334.175	208.551	85.4718	166.904	71.5061	132.778	444.897	36.877	66.2922	45.6101	87.9706	69.7563	77.7054
TCGA-BH-A1EV	365	1	37.2066	30.4973	66.7885	152.582	31.6199	7.61338	264.822	184.378	47.3062	441.249	174.048	108.497	97.4657	35.9989	151.042	366.797	41.1039	66.5073	72.6472	97.9583	90.3981	105.222
TCGA-C8-A135	393	0	33.8456	36.298	51.0981	95.354	36.0159	6.45683	88.8462	294.311	46.3444	495.928	320.26	136.857	195.532	44.4707	292.081	528.633	277.202	47.0812	88.7264	255.512	124.488	108.002
TCGA-WT-AB44	883	0	11.5615	11.3565	44.9825	52.6689	40.2471	128.635	16.6909	905.997	23.9334	334.521	317.314	277.48	46.237	199.972	46.0367	176.698	28.259	149.103	197.635	27.2924	47.7592	82.6272
TCGA-A7-A3J0	313	0	24.9741	25.4872	66.8997	146.879	40.7986	24.3943	70.3672	234.384	48.7626	464.294	177.018	90.7339	64.7733	46.6732	63.7904	296.63	50.2287	85.4992	69.8708	33.442	86.0371	44.3166
TCGA-E9-A1R0	860	0	17.6274	18.8392	64.2045	122.64	58.2067	15.2833	56.1367	576.27	51.4275	620.131	384.664	176.746	83.0515	74.1867	82.1149	140.933	28.0976	120.185	93.5971	67.8201	67.9916	42.5384
TCGA-B6-A0IJ	7106	0	33.0277	24.6895	54.5776	78.4342	43.9395	21.1972	138.725	425.09	61.4817	731.167	340.466	143.06	81.9816	51.9767	162.124	196.861	68.7205	98.0404	99.3409	73.8873	127.811	85.2369
TCGA-LL-A441	996	0	26.3872	15.6743	39.8647	116.098	51.0908	15.0929	58.9269	480.975	76.1513	338.671	257.144	87.3868	95.0892	53.889	135.888	181.002	41.6639	96.7768	85.4811	15.8147	58.5776	36.3201
TCGA-A2-A3XT	2525	0	33.7273	24.4227	51.955	59.9422	52.0911	7.01325	101.291	746.729	47.1695	560.814	327.224	157.504	60.4796	94.0597	232.459	95.9699	71.5808	73.2406	91.7068	52.8703	85.2824	78.0499
TCGA-D8-A27I	439	0	27.5777	20.2223	48.5197	114.361	46.1874	6.6697	58.2914	286.268	61.1634	377.522	259.887	112.914	88.1453	50.7148	161.707	194.544	38.6821	64.7366	71.6618	58.7958	75.0339	74.0223
TCGA-A8-A094	0	0	44.7868	25.5452	56.0274	85.5541	29.071	6.17103	239.017	238.061	125.938	225.267	169.282	59.1999	146.794	56.4079	313.317	391.552	51.5574	85.343	51.9531	102.175	169.688	56.3728
TCGA-A2-A1G6	501	0	26.7821	26.52	48.5138	123.423	43.1703	7.14344	48.2196	617.503	52.9722	609.13	403.424	156.564	143.734	97.3328	128.577	268.248	22.007	84.2918	124.271	42.0574	70.4721	48.6739
TCGA-BH-A0GY	923	0	78.2858	27.1037	54.243	182.716	35.1646	10.7535	134.041	174.806	74.8754	252.749	162.317	54.7167	146.735	52.7829	335.231	509.241	87.4809	101.906	93.7052	94.7009	74.0044	110.961
TCGA-E2-A1B0	1631	0	68.5944	30.67	71.4493	127.734	24.2478	3.28935	190.894	249.286	61.4211	262.223	219.412	68.5333	77.3881	88.4225	174.243	385.687	40.879	45.4683	57.3971	51.0742	92.2783	68.9909
TCGA-E9-A1RH	1052	0	43.3266	50.0691	96.891	249.799	11.6686	9.12039	202.959	84.2553	135.718	197.79	136.846	75.2335	138.422	24.6368	129.028	534.049	47.9013	96.4355	35.0203	112.12	97.0847	76.5828
TCGA-C8-A1HG	345	0	87.0592	27.7136	82.9436	74.9048	36.8836	6.50124	96.5091	475.423	130.639	368.075	313.386	100.772	136.935	66.0785	444.508	176.008	80.3773	218.036	87.3872	86.7333	116.755	125.467
TCGA-A1-A0SB	259	0	18.4047	24.5355	34.7766	111.604	22.4256	0.0240984	40.3929	499.378	30.5949	1508.72	603.639	263.435	79.7573	111.067	55.0851	242.232	26.391	46.6198	161.831	7.13121	63.8506	42.7566
TCGA-A7-A0DC	906	0	76.0132	29.9404	50.4784	102.276	11.2712	12.5635	53.0134	25.8788	69.033	200.733	151.595	72.2178	46.0242	32.0932	100.925	130.381	17.3071	21.1785	53.8382	93.1346	39.7816	53.3779
TCGA-A7-A3IZ	322	0	25.2079	22.5804	46.7713	82.5622	27.1572	20.0869	60.5246	203.203	42.746	447.88	254.983	136.324	71.4584	54.5183	100.835	268.695	18.6293	61.6582	57.8808	78.205	49.5605	53.9178
TCGA-LL-A5YL	519	0	15.4313	24.2753	24.224	63.2482	36.8841	32.9291	56.2559	693.12	45.1624	698.467	371.718	252.849	80.8426	67.1347	73.0085	173.963	29.4335	172.01	170.833	89.8077	111.732	89.1756
TCGA-BH-A0DI	912	0	19.7415	15.8862	40.7443	90.6767	52.2633	14.984	59.7257	362.154	48.3334	457.208	295.271	105.023	65.0924	38.8831	124.752	198.552	27.3366	97.1837	72.6296	31.6593	97.6206	64.8617
TCGA-E2-A1B1	2653	0	33.2556	36.2708	58.1006	151.495	40.4725	8.77256	80.5802	145.832	74.5145	269.842	260.773	88.4852	96.4719	43.8626	113.949	269.18	29.1752	126.109	61.6357	100.939	75.9123	70.7796
TCGA-BH-A0H3	1928	0	32.086	28.7294	59.2813	129.52	39.7717	16.4238	50.0368	306.692	59.1791	520.58	331.897	138.869	93.8941	56.7665	89.8481	229.107	27.2059	87.0065	74.1333	47.4721	75.1949	46.5932
TCGA-D8-A27K	1461	0	23.6538	26.5933	61.6107	150.741	39.0574	6.93476	44.5498	360.257	54.5482	565.719	257.688	118.716	88.8344	68.7879	95.6996	279.615	24.2185	69.2278	67.7803	53.3756	73.7158	72.2583
TCGA-A2-A04U	2654	0	42.404	15.2356	90.3763	60.0909	24.6653	3.35936	38.4661	459.812	58.0912	713.886	602.242	276.273	155.83	97.6972	123.995	304.699	41.2751	36.6055	149.531	86.4812	91.1437	60.5782
TCGA-AO-A0J6	1140	0	18.1908	44.3002	58.4073	97.0859	27.976	3.62871	117.613	187.735	51.8868	328.599	144.715	51.7637	108.041	35.8926	220.368	116.769	64.8668	121.236	118.337	32.9591	103.846	68.551
TCGA-BH-A0E2	435	0	23.6571	30.8978	86.0675	126.096	56.9152	31.3559	90.2997	508.187	60.0005	884.759	253.306	195.399	111.603	94.6352	179.8	567.605	43.5324	144.053	143.609	49.7919	108.983	115.118
TCGA-E2-A1L8	2240	0	16.4922	15.7857	69.5404	93.501	58.868	19.9913	62.0381	483.041	69.3612	277.255	277.103	168	96.4189	113.487	99.0676	176.714	17.3004	157.692	73.8102	35.7735	56.2798	63.8748
TCGA-OL-A5RZ	679	0	10.1651	30.0402	47.9218	157.695	19.636	7.88983	85.7148	730.975	28.9114	501.595	210.514	223.904	119.124	102.748	100.154	418.085	74.6244	69.754	174.223	25.2388	83.7334	75.1798
TCGA-B6-A1KF	3088	0	50.3094	29.7185	76.452	85.1583	25.5297	0.263159	175.524	201.241	51.9603	214.195	135.058	83.7657	69.7286	51.4773	134.779	426.712	36.3724	26.808	42.4336	24.8906	104.637	81.1187
TCGA-E2-A1L7	1836	0	42.3495	26.8706	42.2934	137.209	36.7902	15.1995	85.7366	410.203	66.9728	359.757	272.611	96.0567	144.643	64.7582	194.11	546.655	61.7245	158.737	64.3244	102.205	62.6902	86.8886
TCGA-B6-A0I6	991	1	41.6604	26.0983	59.2959	48.0973	28.7941	0.967878	116.23	474.838	44.9574	655.84	347.966	82.7156	65.4729	47.4462	146.58	312.987	46.2324	43.1408	85.129	73.3694	114.224	60.3236
TCGA-AN-A0XL	163	0	25.8876	23.2958	51.0326	151.993	43.8319	8.03269	42.9592	263.642	49.1043	300.233	230.629	78.8925	108.387	46.2104	91.8401	217.055	44.116	70.9195	82.6828	101.983	80.4994	45.6881
TCGA-A8-A08B	1156	0	97.7222	48.8039	101.779	120.358	21.7029	20.3912	177.869	405.431	56.7072	680.26	375.598	129.985	112.228	42.9833	174.935	381.359	45.2628	146.288	149.652	486.719	86.8063	150.28
TCGA-AC-A6IX	373	0	21.8928	26.8394	55.6002	151.952	40.6404	12.8408	54.7843	280.72	56.3336	376.449	192.387	129.724	76.6682	54.4671	137.898	278.569	18.671	114.574	87.253	183.841	89.0606	63.0959
TCGA-E2-A2P6	1051	0	12.5892	14.1508	43.9487	94.0772	58.1947	24.5194	32.8259	571.005	35.9566	446.512	149.075	70.2374	58.2224	66.632	144.62	135.31	15.6591	120.101	73.9836	29.5998	46.8139	58.5258
TCGA-E2-A3DX	478	0	25.803	24.105	44.258	98.804	46.7048	37.3793	46.7541	360.957	39.7455	572.705	304.25	122.523	64.6908	69.6436	76.1553	168.357	19.1789	85.6044	83.0941	31.3161	76.9308	46.317
TCGA-E2-A159	762	0	30.1648	20.3462	108.073	134.55	47.3369	14.0843	211.803	182.45	70.7226	220.421	229.432	91.3673	118.988	29.8834	270.682	487.702	61.7028	67.5158	58.2333	75.8564	140.387	135.706
TCGA-E9-A1NH	576	0	16.1583	15.4825	57.2824	151.226	69.9535	13.0849	69.788	366.381	57.2505	425.229	246.37	137.93	65.5482	55.9052	89.6574	180.577	28.0611	107.472	63.3647	28.1812	74.2945	53.0505
TCGA-A8-A0A1	365	0	23.1549	27.2916	54.2326	131.917	50.4576	13.5167	66.0298	291.626	71.0869	359.187	242.135	85.9416	115.808	46.7124	107.783	322.924	36.8679	128.611	63.5353	49.965	63.0945	75.0065
TCGA-D8-A4Z1	659	0	21.6948	19.7475	37.6555	92.5289	46.1239	7.92869	48.8427	293.664	45.9197	635.709	282.512	106.84	70.7188	60.4009	80.6002	143.001	25.4363	78.4228	72.3794	82.8481	64.5988	55.4881
TCGA-AR-A1AS	1150	0	20.083	25.4739	69.7868	152.442	71.3878	2.34625	138.654	429.199	64.5331	514.564	360.175	138.674	116.219	112.681	153.514	423.124	50.3106	69.4396	87.61	139.132	79.9631	94.4987
TCGA-AR-A24P	84	0	32.512	26.6488	70.2953	142.845	38.4301	6.97819	56.1917	361.629	59.0533	272.355	254.284	110.831	101.979	57.4167	127.665	224.271	27.9624	131.643	74.4573	69.6839	73.9438	83.5866
TCGA-A8-A09Z	0	0	20.0238	28.6486	49.9866	86.3179	25.4129	5.32716	103.053	245.956	34.681	691.888	306.303	126.645	136.247	33.7477	117.018	591.878	75.2468	300.062	77.5253	88.8867	115.09	75.5468
TCGA-BH-A0HL	72	0	19.7682	27.0509	55.5158	108.11	42.4002	5.63088	56.1812	294.153	98.0683	460.745	188.113	96.9616	84.9412	42.8143	106.046	292.196	34.7482	88.2557	63.3145	27.3507	100.318	92.5879
TCGA-A8-A08X	1308	0	40.7	32.6369	33.096	93.4948	37.8663	23.3923	121.323	342.649	68.0226	381.958	317.131	71.1448	68.7414	77.7901	164.647	329.017	46.426	59.3	89.8345	67.173	101.352	58.1954
TCGA-A8-A09V	457	0	22.759	18.6844	43.5108	78.15	31.2605	11.6835	45.6696	267.431	50.0185	377.569	197.48	97.7553	92.0697	55.0084	75.9386	246.25	28.5484	60.7472	52.5597	71.6921	48.2379	36.3444
TCGA-D8-A1XT	506	0	23.8944	38.1707	85.4734	208.216	33.4276	5.64208	105.645	120.921	68.9052	127.532	104.927	53.1733	122.276	17.6014	298.26	243.081	59.6111	62.4781	55.2976	64.6636	138.286	52.6255
TCGA-GM-A4E0	2191	0	11.4715	12.2248	30.6343	70.3873	92.335	14.6551	30.905	472.024	37.3472	477.175	280.242	107.678	50.9704	82.1725	48.0626	75.8368	17.4017	87.1995	107.827	22.6246	58.1456	38.5934
TCGA-AN-A0XN	10	0	34.2985	26.4435	54.7025	115.95	54.7317	4.07762	145.852	231.946	45.9971	355.638	279.225	79.7939	83.9197	61.7017	112.917	147.041	31.8171	37.2895	64.7602	54.9018	78.5387	55.3062
TCGA-A2-A04V	1920	1	17.63	16.514	50.051	115.525	40.9042	16.9782	36.862	542.721	43.5212	746.016	524.113	250.856	82.9068	125.5	137.739	175.649	49.6878	123.187	188.153	95.0162	58.2465	70.7858
TCGA-A7-A26I	661	0	26.7687	16.0703	61.7523	80.9619	27.3476	1.45379	50.2203	24.8309	28.7876	61.4877	85.2723	23.6241	10.6564	17.2325	46.2411	111.61	31.6268	14.7564	18.8888	11.9584	35.7732	41.9546
TCGA-A2-A3XS	1032	1	34.0885	21.4762	29.2418	69.1666	32.6917	4.41678	80.7563	565.593	56.6705	415.663	354.105	91.9299	85.1861	59.9055	117.722	203.264	35.1922	51.6328	115.629	67.0106	95.1186	40.9313
TCGA-BH-A0BP	2296	1	28.7357	17.4634	41.4111	124.469	46.8421	2.94941	48.3117	349.167	62.4109	385.644	213.926	84.618	110.907	57.3957	126.96	389.285	40.3186	51.7471	55.4945	68.1351	136.104	44.7447
TCGA-AC-A3QQ	734	0	27.8266	19.2544	38.5333	86.6611	33.0889	1.36342	12.9159	13.9091	37.0461	28.8134	43.0928	19.6162	10.0765	35.8249	11.1479	103.911	8.65655	16.832	21.6581	19.2355	24.4776	27.6605
TCGA-AO-A12C	2372	0	23.8642	27.8247	45.4393	144.774	43.9445	12.2636	52.5827	508.091	42.7329	441.098	252.71	163.65	91.7731	108.602	109.631	493.736	36.0057	95.5119	123.347	27.3051	74.9711	56.8251
TCGA-E2-A1IH	1026	0	33.0922	15.5246	39.9047	156.968	54.0711	6.02915	69.217	500.536	69.3294	224.47	232.574	122.059	147.272	67.5727	167.159	333.914	34.0578	100.617	89.8687	47.1185	81.7917	58.5383
TCGA-BH-A0DS	78	0	41.9691	16.194	64.0148	98.3653	46.874	6.52441	56.3316	1048.13	46.9854	496.574	294.51	141.68	108.619	88.9694	232.48	357.83	34.6975	171.922	116.752	169.731	72.817	108.755
TCGA-AN-A0FS	210	0	19.7126	20.5413	46.8205	98.556	40.105	10.8506	60.5624	433.995	43.493	670.092	370.641	131.6	99.9445	71.1348	79.1106	282.172	34.9544	85.8928	106.765	86.6489	62.2905	53.9641
TCGA-E2-A15F	658	0	41.0114	30.5647	43.9212	147.692	55.0076	5.10456	86.1269	188.917	70.7472	147.419	118.791	42.5559	129.761	32.429	216.895	282.492	69.1245	65.4652	36.5382	72.2387	66.78	98.8639
TCGA-BH-A0H7	702	0	43.6484	20.1985	48.0626	72.9794	38.3441	9.8107	91.3805	217.466	55.0168	258.165	217.171	110.672	134.127	22.6094	185.115	235.768	33.4224	101.122	57.8596	100.271	115.942	106.179
TCGA-A8-A079	274	0	64.1798	38.1969	48.3904	148.19	39.9573	3.26228	71.7291	480.209	62.0754	453.534	239.256	101.722	106.706	88.1561	333.006	356.149	76.4891	139.756	115.559	72.284	80.2789	65.2394
TCGA-D8-A1XY	503	0	28.8513	37.2407	67.29	115.788	35.0269	8.97043	62.3977	178.068	61.9684	207.023	117.142	48.8018	84.4101	39.7189	140.273	236.835	41.1901	95.9805	52.3749	43.9018	80.6485	92.6997
TCGA-AO-A0JD	2190	0	49.764	50.7417	72.4336	144.725	28.5586	35.4475	175.365	359.022	94.7235	361.74	213.515	129.228	182.942	87.1741	131.187	1473.7	47.7944	190.351	70.2177	33.8789	73.5663	162.987
TCGA-B6-A0WZ	6292	0	13.5806	20.3481	78.4494	100.437	62.3952	46.2911	47.7047	454.151	45.0426	724.519	423.483	243.761	71.5123	99.3871	141.515	132.327	21.0005	203.307	134.326	46.7933	104.994	82.2805
TCGA-D8-A1XB	552	0	25.9078	28.8791	57.2748	117.282	29.7991	10.2344	62.6988	245.581	52.6802	390.936	214.78	76.1923	80.0653	46.7903	94.3221	260.634	37.9239	69.3507	65.3062	95.3158	80.5766	77.104
TCGA-BH-A0BS	2612	0	21.4122	31.3758	65.5144	146.089	56.137	5.34751	111.109	371.365	81.5776	397.57	273.137	127.522	117.873	58.7334	215.327	281.907	27.0747	133.733	61.3738	76.8687	103.628	93.4358
TCGA-BH-A1EX	1508	1	22.893	25.0635	47.748	150.998	38.9804	12.1818	107.778	154.405	86.5498	144.98	130.142	50.8584	77.4173	24.9047	104.966	454.373	33.4972	86.3892	37.2677	96.4994	80.986	83.4596
TCGA-D8-A1X8	783	0	26.1658	36.9081	68.8092	83.9028	51.3604	8.1066	51.0911	363.942	66.3921	531.378	188.848	106.416	110.229	49.8324	105.966	361.152	30.0957	124.772	48.1614	82.959	84.9384	63.8027
TCGA-HN-A2OB	1883	0	17.0386	18.1873	39.9353	103.619	46.9548	24.0585	41.32	415.27	40.0249	766.832	313.866	127.651	67.3884	69.8368	68.6861	141.976	23.5099	63.514	90.0345	38.6268	74.6396	51.1601
TCGA-B6-A0I1	2361	1	32.2041	23.3656	59.3214	60.8092	30.6012	10.2125	160.574	380.01	49.5965	617.137	198.124	159.246	113.594	124.88	444.96	727.506	73.4496	33.3241	122.277	6.48192	89.9293	99.7722
TCGA-OL-A97C	271	0	14.9669	20.6007	36.9815	79.0256	53.6769	15.5026	111.179	438.123	42.8456	628.845	382.779	160.691	57.514	74.6809	83.7939	98.7882	21.4174	73.0525	116.991	21.2897	93.01	58.0681
TCGA-E2-A1LK	266	1	104.02	17.3762	44.8809	46.3103	31.5312	4.27218	123.69	294.607	34.8904	427.89	229.693	93.0335	76.9812	77.2791	257.718	280.797	136.291	27.7655	61.9553	60.6206	106.26	63.7677
TCGA-D8-A1J8	431	0	27.5916	33.7437	112.823	155.423	29.6032	4.29526	282.672	162.903	109.114	86.9838	100.646	88.108	193.73	28.0138	152.878	462.358	20.1359	77.6934	38.0232	83.0598	122.783	126.645
TCGA-A8-A06P	396	0	30.6191	29.8826	54.9108	106.194	49.3698	12.9068	79.8334	347.48	53.0144	288.835	273.408	127.803	91.066	65.4697	240.364	226.93	35.1788	84.6848	91.9466	57.896	103.734	50.0665
TCGA-D8-A3Z5	1015	0	13.4374	15.5902	36.9815	70.1181	44.7721	24.6366	37.489	708.106	29.0679	604.712	444.905	196.007	64.7676	80.7571	84.8693	136.379	26.9791	81.806	117.845	40.6835	58.8697	48.2268
TCGA-E2-A152	1994	0	21.7412	24.2702	57.4278	94.7918	45.117	8.40652	204.38	152.282	51.902	720.819	207.259	78.8991	84.1689	29.7445	109.283	419.869	42.1103	95.0476	41.785	44.0993	95.1246	103.747
TCGA-BH-A0DT	2403	0	26.4795	24.8793	56.0887	126.971	51.1176	16.685	49.2967	502.713	53.381	632.796	318.458	130.029	93.5838	70.6317	124.636	205.391	25.2494	141.183	100.341	69.3638	74.9304	66.1331
TCGA-A1-A0SQ	554	0	18.6874	33.912	48.5464	84.3219	56.8361	14.4331	53.5055	424.132	34.834	412.329	150.976	58.7056	81.2203	57.9534	103.527	223.297	37.0914	117.26	74.4371	21.7058	58.1371	42.0257
TCGA-BH-A1FE	2273	1	28.07	24.9627	44.8704	149.317	47.5656	2.29011	61.1317	284.428	56.1921	379.432	237.864	103.272	74.7236	44.6799	95.843	218.325	39.1878	78.2104	80.2193	43.4792	96.7327	59.8774
TCGA-BH-A0BR	2330	0	13.1768	17.1517	54.4676	98.5258	58.6341	5.4666	105.73	333.466	49.2365	270.838	269.101	85.7157	80.8915	28.7303	174.592	441.984	61.8545	122.407	57.1329	17.0984	90.1873	67.6906
TCGA-BH-A18V	1556	1	38.5474	23.5877	70.6495	88.4283	42.5639	13.3038	129.185	235.329	56.773	318.923	158.659	91.7982	68.9523	38.9303	161.223	577.204	78.5635	98.4249	56.1053	125.144	126.709	53.902
TCGA-GM-A3XN	2019	0	13.7413	13.6014	32.4497	76.29	68.3635	14.5279	41.2712	462.012	44.5099	543.311	442.917	190.771	59.2761	83.7944	74.5102	104.751	23.0053	143.172	123.148	30.1876	57.7616	56.1748
TCGA-A8-A09B	365	0	23.388	24.0118	34.8111	80.6542	50.3668	19.4413	64.1187	243.138	44.4557	345.612	165.828	63.3588	87.2867	44.6722	123.202	342.651	35.2968	104.356	52.7894	48.8162	46.334	79.9862
TCGA-PL-A8LY	8	0	12.8989	17.0421	39.6644	80.8165	42.5825	13.8773	44.9501	845.62	44.294	1718.49	869.794	364.192	83.3574	185.938	87.9005	229.01	38.4105	109.552	220.46	47.0403	65.8326	81.5601
TCGA-E2-A10A	1229	0	23.1039	33.3835	58.5999	129.917	38.1079	4.14315	75.1967	347.102	65.6736	155.09	90.0273	67.6282	125.051	48.4902	151.459	429.54	65.3065	79.2855	49.6741	42.0414	82.6266	72.0135
TCGA-A7-A6VV	313	0	25.2393	17.0838	35.9624	164.925	54.2189	4.03389	115.278	422.524	47.6559	289.708	232.421	121.106	68.5269	41.3617	115.016	482.728	39.5074	37.6971	106.642	44.062	77.1536	57.2821
TCGA-BH-A0BW	2371	0	28.4441	27.8512	72.8631	133.14	32.7344	8.96235	83.9803	93.9955	55.1522	86.4933	96.2553	26.6233	59.384	12.0945	139.998	175.08	48.737	76.1707	34.768	163.97	120.501	47.3008
TCGA-AN-A04A	90	0	38.7123	25.8191	63.0245	118.452	52.6938	21.0983	83.0132	358.257	85.3862	766.322	263.234	239.202	114.94	89.769	112.585	603.036	49.6189	112.262	103.279	68.3772	127.525	82.2567
TCGA-OL-A66P	428	0	20.5039	13.8893	22.1299	46.8711	48.1902	59.3065	55.7156	670.199	36.4269	562.693	546.451	148.728	70.8098	121.399	183.709	204.992	35.1259	196.602	195.706	62.1118	88.4509	78.491
TCGA-A2-A0SV	825	1	47.3156	18.427	73.3477	101.645	55.8887	15.3192	120.661	313.447	67.4529	283.898	200.493	68.4084	164.35	56.892	299.508	235.332	81.1329	112.928	86.0395	87.4618	101.658	168.502
TCGA-E2-A1LG	1523	0	22.5039	18.3211	63.7671	101.703	20.9198	6.07872	51.4236	309.017	53.4288	447.961	209.462	136.984	110.693	105.831	134.73	431.325	35.3732	198.543	89.105	384.839	55.9813	157.71
TCGA-E2-A1LL	1309	0	13.9263	25.1098	68.6963	158.056	69.9414	1.90017	169.73	648.449	56.2237	414.747	461.151	110.746	129.398	40.2	204.32	460.317	52.7167	56.1928	113.68	16.7893	125.447	74.6131
TCGA-A2-A0ET	1066	0	25.6199	43.3117	52.7857	74.7216	39.0012	12.7307	80.6918	201.795	67.4271	321.375	196.811	66.9706	136.532	77.1835	107.148	349.81	34.6303	164.548	39.9414	24.9221	60.7336	82.6885
TCGA-B6-A0RI	7126	0	24.9942	29.5291	59.1685	132.367	58.6869	11.0448	74.8822	406.014	59.1298	389.193	240.489	81.424	64.224	55.026	108.633	375.946	51.0333	100.992	79.1075	30.0362	84.8174	56.3696
TCGA-BH-A0GZ	328	0	15.5155	12.0549	32.8712	108.614	53.6153	23.9606	42.3932	351.721	45.1959	231.762	123.736	92.7983	95.9477	61.4643	156.075	411.916	27.8384	161.608	80.876	53.8811	42.5752	61.871
TCGA-A2-A25A	3276	0	22.0785	26.5575	46.469	128.266	58.4446	3.45012	51.5299	392.415	49.5177	483.104	377.827	164.549	92.304	75.55	122.317	173.735	25.3215	108.263	100.447	46.8826	72.2764	46.358
TCGA-A8-A06N	0	0	57.4619	30.5887	38.352	114.485	12.8717	22.839	109.13	118.823	57.1586	299.897	201.641	46.4619	137.972	37.1682	166.97	251.56	38.2889	147.276	64.558	127.874	61.4881	83.0341
TCGA-EW-A1J5	477	0	29.0752	24.817	65.3516	128.89	45.5931	12.16	48.8176	269.428	62.6993	229.239	194.503	72.2553	81.0521	39.8767	118.219	255.425	16.2513	152.896	54.7785	33.8159	53.482	54.9196
TCGA-D8-A27V	381	0	33.8209	37.9942	87.2854	119.802	24.0391	9.08426	57.3428	187.647	45.5217	456.435	289.498	128.5	134.63	59.5359	144.09	363.738	36.0151	116.185	64.3438	97.3095	88.9367	100.472
TCGA-A2-A0ST	3017	0	23.7323	25.2855	39.0833	116.551	66.2674	25.1597	96.0829	455.936	55.5954	512.094	399.046	157.948	76.8286	72.7823	152.591	241.93	33.3886	188.355	167.857	27.9633	77.5884	62.6307
TCGA-A2-A0CT	2289	0	58.9478	49.0818	64.5149	142.812	20.9978	19.5596	89.6616	225.459	79.2267	374.79	155.552	93.3192	130.441	62.6543	121.342	234.786	54.7358	115.441	110.144	106.43	84.944	85.2676
TCGA-AR-A0TT	2636	0	39.1671	28.3876	70.2347	120.474	55.2084	21.3001	94.7206	276.585	66.8949	324.038	197.671	81.3677	83.166	40.7389	155.453	235.69	49.6812	116.254	62.9577	43.0784	77.5057	69.1649
TCGA-LL-A8F5	596	0	25.5564	14.2333	55.4288	42.1111	38.8483	6.18583	268.506	382.994	56.7491	409.247	222.726	129.232	91.2027	48.5129	281.917	612.168	21.4664	162.775	100.43	78.2349	116.484	75.5079
TCGA-AN-A0FW	11	0	22.6277	23.1957	50.1985	112.676	51.8969	11.8311	91.6683	436.726	59.172	686.715	378.952	200.299	128.846	103.273	115.945	766.655	90.7278	115.758	92.9987	33.5945	89.378	72.8217
TCGA-BH-A18U	1563	1	32.0573	19.0215	103.119	110.995	47.5076	7.20839	180.783	233.776	85.5167	430.091	239.816	139.7	117.33	99.7526	143.436	276.566	86.3608	107.321	46.184	119.888	82.9823	132.168
TCGA-E9-A248	59	0	39.9842	34.3533	73.0475	209.501	32.4018	9.11474	58.8491	155.695	52.2621	222.906	223.931	82.7751	147.782	41.475	224.102	710.733	96.5035	176.959	79.7847	98.96	93.0816	99.0286
TCGA-A2-A0CU	158	1	31.4539	31.984	48.376	108.953	42.9458	13.0867	52.5899	298.362	76.6744	290.671	166.536	65.1882	135.424	43.3028	241.681	392.164	52.7453	44.8338	51.2045	97.9592	58.2641	92.0876
TCGA-BH-A0HY	1545	0	22.103	25.6697	93.0187	106.179	32.6415	16.8323	60.7786	226.936	61.9515	464.524	283.137	123.201	82.2981	31.3861	100.831	396.168	223.062	71.3499	48.5135	46.6498	141.325	53.162
TCGA-D8-A1XG	448	0	28.0202	17.9129	59.2323	114.991	33.2084	16.2574	61.6382	368.783	51.059	382.928	121.436	79.5215	95.3235	42.2326	59.3379	303.378	35.7643	66.3621	47.3378	55.4824	81.3684	52.7676
TCGA-BH-A204	2534	1	57.5772	47.6981	96.8962	219.641	26.5996	1.16984	112.782	142.373	86.1956	188.179	90.696	98.8283	188.988	43.7883	93.8598	246.162	78.185	139.517	47.1275	65.7139	76.4659	114.294
TCGA-AR-A0U4	2615	0	53.4224	30.5394	49.9216	139.945	53.6651	7.44355	144.947	404.631	46.8294	371.214	229.466	68.1024	79.3584	49.3535	310.105	299.455	53.6807	157.047	73.6213	48.1161	92.144	84.4932
TCGA-E2-A14S	1009	0	64.6514	40.8161	53.5751	88.7859	37.023	25.6467	45.0585	341.52	94.8109	547.748	291.399	117.754	92.1478	73.6191	166.06	172.599	33.9528	111.035	76.9729	261.445	68.9105	133.964
TCGA-D8-A1JS	371	0	15.4667	32.8556	57.2226	97.6399	50.9876	4.71008	95.8329	892.62	49.6285	659.038	307.534	136.005	130.377	83.9521	180.263	178.297	45.8055	209.948	127.462	58.7288	112.541	68.642
TCGA-C8-A1HK	366	0	28.8569	38.4419	80.384	206.08	24.6818	2.89468	102.929	357.588	70.9889	250.2	205.598	93.4717	177.189	36.7996	166.256	1123.3	46.0939	73.4168	65.99	64.0266	156.785	132.911
TCGA-AR-A250	2274	0	36.8514	27.1468	61.7101	157.317	40.5285	5.87715	105.838	158.187	64.2732	219.78	102.929	57.1309	108.699	36.9243	121.048	315.097	60.818	142.339	57.1422	54.9299	84.5285	61.8043
TCGA-EW-A1PB	608	0	20.4865	28.4294	30.1493	69.1878	43.9246	34.22	126.003	550.373	45.2056	373.782	255.668	154.79	69.2275	46.5194	271.866	152.019	77.0858	221.046	79.7547	47.7605	69.283	114.382
TCGA-AC-A2B8	677	0	28.1588	24.7161	61.9069	139.203	45.6904	11.2345	64.1861	219.332	38.7448	405.423	254.729	105.043	68.1475	51.8496	119.856	225.98	24.6812	98.9586	64.8224	79.4446	63.3608	45.1662
TCGA-A8-A08I	365	0	35.3968	18.388	36.0409	127.045	54.2614	27.229	122.957	213.62	68.859	207.128	247.76	54.6604	104.306	33.5502	206.474	326.676	36.5132	263.25	54.9963	170.826	63.9929	51.9125
TCGA-LL-A6FQ	80	0	9.82077	11.4859	30.238	42.1049	50.9871	21.8465	47.107	1007.13	41.9391	1065.35	744.784	211.374	100.92	121.88	213.476	262.577	21.4047	334.005	124.253	21.0548	43.1424	69.9816
TCGA-A1-A0SP	584	0	23.2362	25.5761	69.3079	194.607	73.7873	5.56905	97.9911	376.32	55.2069	704.483	509.355	183.248	112.045	63.9729	196.105	393.058	83.4011	58.6216	181.667	106.102	77.3734	74.3119
TCGA-LL-A442	889	0	24.1269	32.734	64.9697	103.14	40.8005	21.1861	53.776	410.416	35.1273	403.792	152.885	87.2685	72.6854	58.8594	184.389	239.329	34.8201	92.9735	46.1321	8.65415	77.0731	38.5175
TCGA-A2-A3XU	912	1	38.1081	18.9005	51.0687	48.2365	38.83	1.15007	95.1536	572.482	20.7364	734.871	1122.39	326.919	127.884	179.244	431.168	254.983	98.1677	61.3733	277.352	63.8741	75.3365	221.356
TCGA-A2-A25B	1291	0	43.6021	21.3406	87.9576	148.515	37.9633	5.57158	126.64	244.804	60.2987	184.2	189.279	81.3491	220.842	62.1359	311.36	592.35	67.3626	93.7645	47.1113	102.373	113.745	89.5252
TCGA-AO-A1KT	541	0	42.2725	23.8957	53.9389	140.688	53.4629	17.4097	108.89	484.748	76.2599	440.692	186.862	106.731	109.38	72.0176	229.627	447.618	31.8595	107.818	126.499	69.4834	95.8382	121.2
TCGA-B6-A1KN	4233	0	76.0512	35.7001	78.9085	137.989	41.9856	4.67921	55.3328	276.917	107.72	200.961	134.174	97.5147	151.311	46.7694	189.194	780.206	64.9209	134.137	58.7561	148.535	87.4575	154.794
TCGA-LL-A5YP	450	0	24.2059	22.394	41.5134	73.3856	60.2317	6.60933	69.0469	662.294	40.2792	301.309	175.596	106.871	79.3728	77.4087	88.2981	265.244	36.5044	48.0236	82.9336	56.2338	96.0714	50.6344
TCGA-AR-A1AU	2318	0	44.0804	33.9826	65.1938	178.802	48.5013	6.46365	91.3446	270.082	54.1357	549.55	298.174	102.94	94.5245	55.8375	183.468	228.975	79.0698	115.011	89.7378	47.6478	87.4848	73.7637
TCGA-A7-A26J	627	0	44.4362	22.7918	55.1265	108.859	22.5444	5.348	43.3691	118.817	70.4359	143.673	186.225	76.9932	106.491	35.9313	89.9114	216.364	16.1191	90.1217	67.4452	47.6063	53.8361	85.2744
TCGA-E9-A245	26	0	16.8985	20.2468	40.2344	91.9233	44.5714	21.3001	64.7512	450.459	53.1079	502.773	208.04	101.067	79.0437	59.4417	98.8002	288.772	43.5588	117.7	59.9081	11.7921	61.3958	57.0784
TCGA-BH-A42T	320	1	29.1448	17.471	31.2691	82.4778	39.5917	13.8452	77.4452	991.169	52.4375	488.866	251.932	200.096	106.345	53.9796	92.1269	214.844	33.263	72.0851	80.6906	87.9841	47.6941	70.4102
TCGA-A2-A0EM	3094	0	19.9927	25.1925	49.237	112.363	37.6268	13.8123	67.1341	335.492	56.9051	515.994	277.904	146.911	91.8272	58.6608	150.28	231.504	32.9911	103.449	67.9638	85.6222	61.6059	68.0767
TCGA-PE-A5DC	1430	1	20.5023	17.1319	43.4585	92.3603	42.7994	15.1717	49.8159	708.767	65.4883	585.041	242.706	164.138	110.546	59.1152	180.583	310.594	62.1451	183.287	113.338	80.5673	79.1933	72.5038
TCGA-A7-A13D	965	0	37.1052	21.7845	47.1587	91.9728	19.1188	4.4259	240.539	103.484	63.2248	154.873	257.263	90.6327	58.9063	22.8268	165.447	164.502	53.4459	29.3317	50.0401	107.237	90.6366	63.8992
TCGA-BH-A0HK	178	0	16.3343	23.1673	52.2491	96.1612	34.4016	16.2256	59.0509	378.791	44.7191	1101.43	605.081	248.729	81.8612	166.832	118.186	262.69	49.7985	90.2424	199.495	48.2825	64.7438	82.7608
TCGA-B6-A0IP	3926	1	17.6428	24.7448	32.6033	125.185	38.6292	21.7077	53.1101	502.835	60.0499	732.081	335.791	158.962	97.9106	70.4254	163.406	172.494	27.136	137.134	92.8334	65.8231	66.3173	63.2677
TCGA-D8-A1XA	839	0	29.0041	38.2927	42.5186	161.996	28.5605	6.53649	65.2951	644.384	71.0759	257.856	236.266	57.2448	105.414	63.0515	305.749	107.966	40.8241	74.9791	81.6767	31.1909	50.4408	31.3204
TCGA-D8-A1X5	565	0	52.6232	24.1535	60.9332	94.2417	38.8573	9.31164	139.065	183.258	60.7972	164.582	98.2787	48.5086	81.8619	22.9543	118.045	756.745	86.0635	122.63	39.4482	53.3856	67.2321	90.2683
TCGA-D8-A27L	499	0	28.5775	22.4316	57.9452	138.705	42.2322	14.2652	62.7592	219.083	69.7524	339.355	211.157	92.8114	114.891	46.9961	150.046	279.358	38.2947	95.4577	61.3777	109.601	70.3869	61.9527
TCGA-D8-A1JJ	611	0	44.7733	25.7088	57.5077	195.301	39.1377	3.44622	138.631	239.774	73.5365	253.336	165.289	85.3469	130.312	36.9551	232.792	316.52	61.3608	83.0397	72.9382	82.9855	78.7594	95.9253
TCGA-A2-A1G1	584	0	47.7209	28.4428	66.8174	218.378	31.8333	2.17506	184.993	173.306	82.6038	262.441	211.286	114.547	141.707	44.7304	177.681	399.032	58.9831	80.0597	105.446	103.169	74.24	107.294
TCGA-E2-A1IL	118	0	19.7402	25.0612	49.3962	105.85	43.6456	3.53065	42.9635	633.656	50.1238	270.297	196.146	86.7626	84.52	47.1722	133.63	122.839	24.1089	113.258	52.9684	49.4163	73.4097	51.2102
TCGA-A7-A4SB	418	0	15.9111	25.0654	27.8026	87.611	36.1662	12.3005	48.1098	216.339	36.7846	257.984	166.188	74.9721	79.6593	46.6826	107.396	132.947	28.9513	60.5639	47.9626	50.5718	56.173	63.3394
TCGA-A7-A13H	740	0	18.5496	18.2041	44.5763	108.011	54.9548	16.2911	55.3573	356.524	52.4456	394.834	239.281	96.2038	76.9393	50.4964	124.394	183.539	33.0854	107.113	77.1657	40.4852	65.3618	49.0884
TCGA-BH-A0AY	777	0	38.1413	25.5411	66.9802	79.8087	53.9948	16.764	80.4057	427.829	62.6163	333.306	340.013	126.994	71.005	61.7924	190.099	270.968	52.8714	84.1239	93.4619	50.3011	117.52	112.047
TCGA-A8-A075	518	0	124.747	35.483	88.5499	194.252	43.4885	13.7701	129.843	201.723	59.4441	302.137	140.907	103.669	136.737	58.2772	99.9118	384.072	79.528	96.558	88.1284	144.758	132.582	115.777
TCGA-E2-A158	450	0	26.4402	35.1077	47.279	58.5845	9.93851	0.80925	54.0278	505.665	37.4239	978.66	606.731	217.994	58.7625	97.4609	136.613	500.152	47.5516	17.2774	128.54	66.0172	117.436	48.1797
TCGA-BH-A0DV	2064	0	15.1929	19.3123	37.0089	99.6386	57.8891	8.55687	48.4265	358.729	46.1339	518.066	333.38	150.468	70.3374	54.9371	87.5169	157.95	24.1743	92.1695	96.8065	37.1085	83.9688	47.5215
TCGA-A2-A0EP	3273	0	16.8889	15.2618	32.8046	76.9022	84.6635	21.2646	63.7687	443.967	51.5128	512.24	339.773	147.339	62.3987	62.3104	88.2195	156.302	21.6473	101.275	112.892	13.1509	88.3526	45.9247
TCGA-EW-A1PE	320	0	22.2867	21.6344	72.0222	128.994	57.947	15.1745	53.9299	306.438	51.1889	233.043	122.434	50.2203	73.2779	31.2101	172.258	171.573	27.0533	172.522	50.0808	67.8816	91.4552	39.4083
TCGA-LL-A73Z	227	1	21.7895	16.7691	45.4272	93.549	45.7006	27.7023	117.931	482.077	46.8158	550.982	376.24	169.609	92.2756	77.2886	239.374	253.398	38.7247	148.031	127.458	98.813	70.2061	74.2305
TCGA-AR-A1AJ	2383	0	31.5003	32.8153	84.0692	137.087	67.6974	13.7982	119.426	188.56	52.4535	224.586	251.904	88.5822	78.8837	42.7961	188.261	336.589	53.8925	123.114	70.714	28.4513	112.264	68.3388
TCGA-E9-A227	975	0	17.7143	23.557	45.2402	113.68	64.5226	71.9578	61.2473	425.641	63.7746	638.832	312.641	137.628	82.538	66.7124	201.07	188.769	29.2921	138.027	90.7954	29.0837	71.1395	60.229
TCGA-AO-A0JB	1542	0	11.7087	9.13134	25.7547	26.4626	23.3557	10.4335	14.4517	2061.16	15.1271	618.482	589.206	280.031	41.8588	222.933	102.537	108.251	35.6693	51.7657	228.502	34.6778	34.7825	30.0672
TCGA-A8-A09N	31	0	47.5547	43.0784	84.8248	153.665	40.3268	11.1799	112.215	455.778	74.4364	307.318	175.365	52.3499	313.059	51.0767	141.914	276.278	69.0975	258.439	65.0318	44.0385	86.2225	99.3566
TCGA-E2-A15A	710	0	53.7189	42.1956	48.3698	174.757	40.2859	6.39227	97.8999	285.28	124.49	283.829	170.893	85.5098	141.906	39.9773	205.544	313.069	89.8444	159.002	83.3639	106.485	84.0772	83.1049
TCGA-A8-A08A	30	0	19.1947	19.2905	57.3875	60.9614	49.2677	40.1614	60.9884	586.25	49.1759	618.454	273.725	145.888	75.331	68.3611	127.805	230.268	29.7121	128.362	48.8526	31.673	72.6772	79.3068
TCGA-AC-A5XS	588	0	15.2846	13.3263	40.6215	70.3065	52.777	47.834	78.2343	527.064	82.2786	342.436	235.292	164.91	107.294	48.5678	92.3563	150.86	31.3861	284.652	102.694	73.276	100.372	56.8333
TCGA-BH-A209	3959	1	75.214	32.2243	45.1608	245.618	47.8302	15.8939	66.6701	308.546	70.6221	351.256	333.599	162.278	169.374	114.736	226.874	329.07	81.9731	148.82	151.374	67.4729	62.1928	93.0686
TCGA-AR-A24S	2976	0	60.2787	36.2643	57.4176	141.005	37.1305	7.86598	83.1646	231.946	51.2741	505.3	172.423	113.701	103.59	40.4698	218.178	253.876	37.7915	113.375	71.3362	297.015	81.3753	49.3408
TCGA-A7-A26E	954	0	31.0165	24.3785	77.7788	91.6786	28.4665	7.31463	58.5322	89.8886	53.3078	183.987	177.129	97.0134	100.412	40.674	271.429	243.936	13.9981	70.3462	33.7579	79.7884	60.5844	62.3115
TCGA-EW-A1P6	562	0	51.3102	19.9762	58.8054	124.723	27.6395	8.13678	59.0426	400.765	51.6029	403.245	272.308	116.974	155	74.0867	245.544	408.296	59.7047	67.599	93.5808	123.423	81.7416	130.528
TCGA-C8-A1HM	375	0	41.2109	35.3521	81.0098	194.05	38.2324	15.4682	215.019	207.572	100.648	143.836	153.663	65.335	230.201	33.6677	235.611	603.207	75.0767	442.877	71.3618	146.377	88.4113	69.5125
TCGA-OL-A6VQ	600	0	19.9322	22.218	48.5267	107.441	47.3503	28.2512	46.3901	356.601	41.8469	382.788	280.947	127.114	69.7998	59.8623	94.2972	154.105	24.604	84.5674	72.5217	54.9054	69.3592	60.4665
TCGA-E2-A1B5	984	0	26.8397	22.0107	63.4709	104.903	65.2223	34.7038	93.5258	548.318	63.0831	551.587	598.487	217.127	100.732	108.376	232.858	225.457	34.8832	182.283	161.592	44.5502	106.899	95.8545
TCGA-A2-A0CV	3011	0	23.8352	17.3557	64.2595	90.2692	51.2481	22.1082	58.3207	1008.86	61.2816	597.392	544.397	195.587	115.141	126.981	144.519	263.666	26.0415	145.518	162.36	49.0436	104.732	92.4469
TCGA-5L-AAT1	1471	0	14.826	18.5007	44.0809	105.313	54.0512	12.3071	77.1732	458.667	62.8267	683.588	384.073	159.277	104.749	79.1552	119.3	150.214	30.8735	183.692	139.12	27.2802	66.4446	40.1119
TCGA-B6-A0X4	860	1	16.6874	26.4449	57.7487	78.3678	32.1093	5.3034	128.316	554.262	39.1741	640.047	323.189	147.799	85.191	78.8453	102.628	200.317	31.419	124.644	72.6465	17.1708	57.4529	66.7281
TCGA-E2-A105	1308	0	27.9606	21.4762	63.8829	158.555	38.1434	4.17684	52.2242	234.409	48.6838	358.625	369.255	149.7	129.37	90.482	103.898	522.44	35.1032	93.4922	113.019	45.5323	67.2676	84.413
TCGA-AC-A3HN	496	0	19.9404	21.0494	44.2337	93.9195	54.7078	15.1694	51.7534	455.488	49.2082	333.802	250.569	90.4792	67.2126	61.0571	94.2835	218.25	19.4915	117.834	77.1722	23.8844	75.7408	57.8685
TCGA-A1-A0SO	852	0	40.6751	34.2646	55.8147	200.037	18.9203	0.763483	61.7122	300.294	35.5025	230.672	126.992	111.762	118.924	80.7078	164.164	824.613	41.9686	62.7951	59.5588	29.235	62.2854	54.3351
TCGA-E2-A10B	1141	0	19.7785	24.1484	72.5647	101.29	46.8686	14.1011	69.5171	290.95	114.187	218.735	156.292	50.2878	154.291	37.906	97.618	377.165	35.0277	112.534	48.1333	36.4353	91.0952	78.2095
TCGA-A1-A0SH	1437	0	25.8589	17.3682	48.846	105.009	36.9628	14.869	48.3996	312.347	47.5489	322.689	118.249	59.2798	62.4101	36.0013	86.5859	213.11	22.2985	64.4498	65.5305	53.1379	94.2631	60.0473
TCGA-E9-A2JS	904	1	68.0262	38.9113	63.2273	76.0126	32.6613	12.242	103.249	221.577	110.733	307.399	153.877	91.694	136.68	49.8988	192.728	403.47	51.7609	155.604	42.7134	81.0868	99.1392	130.481
TCGA-A2-A04R	3709	0	30.5109	37.093	34.1463	144.497	41.3147	26.0523	66.3438	274.018	53.9499	214.848	116.074	80.3748	126.343	71.3054	72.8954	491.611	54.3036	131.723	73.826	41.6728	64.3856	95.9008
TCGA-C8-A12Q	385	1	23.0043	29.3498	58.6473	689.323	34.3101	8.31566	98.3268	168.923	73.4214	213.292	141.144	52.1302	87.3842	18.1516	251.364	688.477	54.383	55.4696	29.6776	58.2781	109.396	63.1155
TCGA-AN-A0FT	214	0	21.5746	15.8923	45.8257	46.2914	51.6693	21.9684	25.1254	234.72	31.4073	519.612	252.071	167.662	54.0662	103.172	135.736	299.25	26.127	158.884	96.7227	121.284	57.5995	68.474
TCGA-4H-AAAK	348	0	28.167	18.8374	60.1164	90.823	38.3778	19.658	68.4152	310.349	47.2564	565.237	287.853	97.8802	75.035	71.3851	99.5463	154.661	31.2133	113.72	90.5142	71.9058	72.2194	66.8292
TCGA-E2-A15M	336	1	38.6517	29.8407	50.1659	176.841	43.5866	3.73641	102.596	158.682	105.123	235.95	247.484	73.6781	159.403	40.5882	135.958	299.036	47.7856	106.563	76.0593	112.664	71.574	66.6878
TCGA-A8-A08H	0	0	27.5088	27.5464	41.4759	154.599	93.3659	11.4917	87.3887	362.302	57.4856	433.261	303.793	105.421	83.7075	58.9877	139.856	159.073	31.1776	83.6919	108.023	11.4236	117.103	71.6622
TCGA-C8-A273	513	0	21.2986	30.4151	85.0014	123.662	37.7448	11.5431	58.1064	324.979	41.1676	480.144	274.326	113.845	77.9001	35.4013	292.577	254.901	48.101	160.641	86.4912	37.8846	128.078	69.6756
TCGA-BH-A0DE	2372	0	18.6112	20.5076	54.5822	99.4558	60.871	13.3272	60.7106	460.47	53.4997	346.004	192.924	90.1756	90.2683	56.8185	64.9455	185.113	21.5176	113.117	67.7605	30.3478	82.5816	66.2314
TCGA-C8-A12U	385	0	43.4901	21.635	89.1707	92.9221	61.9597	26.0274	136.513	339.642	88.7637	256.485	218.322	88.1768	114.85	42.3291	267.522	523.723	68.221	313.567	128.361	37.1753	115.062	118.454
TCGA-A2-A0EO	2442	0	26.3338	20.8386	39.0746	108.046	39.566	24.8805	55.9912	273.425	49.6188	764.432	327.823	152.152	88.384	70.2024	119.541	203.744	33.0397	122.384	116.691	78.9659	81.5737	65.1761
TCGA-AC-A6IW	413	0	34.6313	20.8428	35.7073	80.6147	58.1203	16.836	100.102	588.909	46.7968	575.826	339.187	176.852	105.183	131.106	279.993	346.011	46.1019	131.435	193.514	44.6805	54.6531	71.8086
TCGA-LL-A50Y	762	0	11.5788	13.9875	38.1118	55.9233	64.8373	26.6343	63.8635	1002.27	50.4808	772.033	428.695	177.271	100.709	90.7602	103.207	122.729	35.7675	204.19	119.04	67.8523	59.3172	58.5194
TCGA-A7-A0DA	1085	0	47.8222	19.3118	45.6293	63.3632	32.2144	2.43058	85.3572	493.278	36.5001	320.204	189.954	84.6731	74.0221	43.126	141.959	249.643	39.4145	58.6116	39.3493	81.0466	104.98	40.2646
TCGA-GM-A2DL	3519	0	18.5167	21.0412	61.5498	98.7305	75.1531	20.942	67.5447	662.249	40.1845	387.254	363.245	158.837	97.4627	109.957	165.19	181.191	54.5517	121.921	83.8997	28.0834	73.9868	75.2372
TCGA-E9-A244	21	0	31.0286	45.3392	39.5665	152.808	27.8931	0.86125	81.6007	354.924	44.6608	356.616	342.073	170.149	128.887	81.5228	187.629	549.563	65.8572	47.6103	180.99	193.888	60.0905	79.4507
TCGA-E2-A15C	694	0	33.7434	22.2748	61.6669	111.746	36.956	11.3329	88.4977	198.74	75.204	250.455	213.359	89.9052	104.524	49.5178	141.942	211.289	33.6956	99.8836	61.5783	104.859	70.8187	94.4094
TCGA-BH-A0BT	2365	0	16.4123	15.0665	40.8632	110.875	55.7523	83.3951	50.8958	415.614	63.2498	338.064	244.417	132.481	110.032	73.8537	227.029	322.22	43.3257	350.179	130.685	62.2107	53.3201	68.4564
TCGA-BH-A0E9	2489	0	22.6903	18.0261	60.0479	104.336	39.6094	7.51805	40.3924	345.632	59.9361	481.185	268.374	144.451	74.6097	59.7765	70.0504	248.883	25.1642	83.2856	69.5198	39.605	78.0303	47.4727
TCGA-BH-A18I	1093	0	32.824	24.5716	59.3914	130.192	40.9878	16.2678	65.0052	310.728	52.5388	247.253	245.203	89.8649	104.728	54.0675	129.302	226.633	24.1265	132.762	77.2203	115.171	76.5782	79.6845
TCGA-BH-A0HI	620	0	18.673	26.4702	59.6633	123.931	61.5235	15.4464	56.1069	573.516	62.2605	602.447	297.186	123.189	91.9995	72.6393	149.406	222.789	33.4913	132.484	85.634	45.4191	80.8213	52.7082
TCGA-A2-A0CZ	1616	0	13.3222	17.457	30.6368	66.3908	38.0566	4.80201	47.0662	566.395	44.4394	725.031	439.684	209.88	53.6651	80.8708	114.963	138.854	28.8705	103.362	108.971	13.091	94.3475	38.3848
TCGA-D8-A1X9	727	0	34.5607	28.3004	69.7095	210.021	34.9645	16.559	94.2236	179.878	53.2761	193.685	86.1008	65.1827	113.665	35.7181	183.336	332.98	54.1958	153.425	57.9978	142.511	122.341	86.8895
TCGA-BH-A18R	1142	1	56.6607	50.6802	68.382	138.37	20.9231	8.53184	141.587	279.753	40.4512	397.597	189.88	99.3548	155.425	74.1226	186.531	482.607	30.4472	139.875	83.9919	101.352	85.4575	87.797
TCGA-AO-A12B	2989	0	33.0499	25.7475	44.0556	97.9268	40.7634	10.7943	35.6847	802.902	39.9131	832.609	363.39	138.987	94.8043	53.7391	117.28	225.832	47.7539	181.82	131.892	37.8383	93.2899	109.535
TCGA-BH-A0B3	1203	0	38.2489	24.1647	51.3453	135.407	49.7901	12.1012	226.614	302.285	49.5637	200.592	207	82.2013	83.9545	43.1192	257.637	385.318	50.2269	106.539	72.1736	45.7443	100.067	69.9328
TCGA-C8-A8HP	396	0	12.0535	13.1146	76.68	112.438	54.1388	24.4746	58.0259	203.847	39.3847	238.252	202.983	100.838	87.4707	33.7398	147.503	206.04	37.9052	82.769	69.3407	73.6525	191.832	98.0669
TCGA-AR-A1AM	1903	0	18.2136	18.8409	56.1384	109.042	61.8112	11.784	63.2123	530.544	47.5456	452.31	313.097	117.375	96.9837	63.3839	130.886	268.663	31.2861	101.135	86.4833	26.0395	65.9468	79.9728
TCGA-A2-A4S0	706	0	16.6746	20.3774	42.3467	92.9794	53.5934	3.07785	47.6604	281.507	46.9874	557.99	162.566	76.0863	64.4613	37.5065	73.7097	238.832	34.2091	87.7467	42.1192	18.0372	63.0647	48.89
TCGA-AO-A126	3307	0	14.2701	15.9887	40.3614	61.2581	47.8419	38.2925	16.6431	1376.38	37.9207	1092.98	568.16	249.87	67.6894	101.509	110.899	95.7728	22.639	128.867	272.135	93.9898	60.1165	42.6921
TCGA-AR-A5QN	488	0	28.3404	15.7251	43.8225	115.394	43.2302	24.6706	66.9143	197.029	51.2769	240.2	170.794	92.5165	84.7872	43.4387	63.8758	228.561	32.4227	111.449	58.3617	43.4589	96.1544	73.2161
TCGA-A8-A08F	1004	0	29.6887	56.5082	47.811	109.398	50.4334	8.63243	127.506	218.256	68.2017	217.069	192.144	28.8146	91.1387	57.2882	152.961	350.412	72.1562	120.862	49.322	74.2313	80.7606	49.8684
TCGA-PE-A5DE	2645	0	13.0508	15.0042	46.113	109.966	83.7001	43.9958	76.486	474.244	56.1496	401.598	339.913	122.406	88.3637	67.4135	83.1924	191.088	34.1788	226.079	100.739	21.799	106.413	55.8815
TCGA-A8-A076	1642	0	40.3764	34.5857	65.5534	147.105	44.5024	16.0632	129.738	180.74	87.131	254.847	120.172	65.5603	144.395	40.3881	144.697	436.18	68.8261	130.085	69.2993	116.814	115.543	76.2131
TCGA-A2-A3XZ	1165	0	17.2255	26.9827	46.2915	98.3082	50.4006	31.068	95.7696	451.217	50.4801	369.205	234.842	168.258	67.2482	60.502	106.023	284.421	65.8377	123.499	106.451	37.2555	92.3274	91.9703
TCGA-AR-A256	2854	1	44.2687	16.2127	102.002	142.723	31.2535	1.12806	109.586	256.7	74.6436	215.579	241.334	97.6276	113.796	62.7132	242.269	314.439	55.5933	59.0549	75.555	132.766	59.0506	115.863
TCGA-BH-A0DG	2041	0	14.6724	20.2275	39.1188	115.153	49.972	10.4076	55.3928	369.939	40.5543	356.742	157.985	96.0753	66.9535	60.1374	122.554	249.004	38.5998	143.317	79.7827	22.9738	104.788	55.1675
TCGA-C8-A26Z	470	0	28.9791	24.5311	41.1974	196.279	34.4998	14.4956	104.99	221.141	70.1518	217.005	168.355	54.2678	142.227	37.9729	147.799	726.582	37.2265	86.8616	63.5268	81.5096	96.7004	97.1237
TCGA-BH-A0HW	1561	0	42.9176	28.1619	56.6372	96.8426	27.5422	23.2055	84.7595	250.652	46.6509	606.217	189.561	94.2436	106.126	62.9146	135.789	289.318	72.2965	116.948	88.0872	190.798	47.6947	72.6511
TCGA-A1-A0SD	437	0	37.1974	27.0176	67.9981	119.157	54.2282	14.3401	55.8299	321.333	71.7858	269.314	167.615	84.7335	93.7955	48.4324	80.0311	303.036	26.6339	152.755	66.7296	35.3313	92.7768	79.2056
TCGA-A2-A0CX	1728	0	36.6651	26.4273	70.499	95.4158	36.5811	14.3891	130.801	274.442	60.3523	415.864	224.293	108.921	114.399	33.5073	143.193	497.099	40.2245	87.5107	98.487	112.323	85.1836	72.666
TCGA-AO-A03R	2091	0	38.063	14.0379	42.052	79.145	64.4446	25.5992	51.235	902.46	40.3094	642.805	478.065	198.627	91.5296	147.313	145.793	231.537	43.1473	160.949	184.867	228.61	42.7759	90.6181
TCGA-PL-A8LZ	302	0	16.5593	21.1722	43.3878	188.096	53.9427	16.8838	84.1039	210.488	47.4874	157.548	189.299	76.949	100.128	32.8175	155.02	87.2264	73.88	101.833	78.4626	27.5495	106.382	57.5397
TCGA-BH-A1F8	1	1	47.228	28.8629	73.7694	227.761	33.6523	1.46012	160.755	241.192	173.152	65.635	62.7796	48.3872	239.512	21.1893	307.856	784.173	37.8182	71.3341	42.5827	75.9367	88.743	173.081
TCGA-BH-A0BZ	2255	0	31.5102	19.3401	91.1164	101.496	42.8425	19.918	56.2112	253.638	90.1767	251.277	228.702	104.868	138.794	47.9804	217.908	256.341	80.8407	309.84	67.0564	78.269	149.922	94.8238
TCGA-AC-A8OP	614	0	48.5129	25.7182	53.6987	114.609	35.7984	14.4486	52.7538	340.06	83.2843	474.833	162.867	109.19	86.9335	60.6842	114.196	185.87	45.5878	91.8879	88.189	56.032	87.4213	72.8639
TCGA-GI-A2C9	3342	0	38.8852	24.7162	42.3508	81.9959	38.8499	2.62923	94.2043	334.712	48.6331	380.221	275.959	87.7579	143.107	56.807	225.687	354.295	48.9749	58.2416	94.166	111.616	77.9538	52.6514
TCGA-AO-A125	3456	0	11.5024	17.5791	47.3737	74.9545	46.7647	34.8588	33.4161	910.223	35.4677	561.021	400.507	190.157	64.457	115.078	132.423	103.381	16.7077	133.217	151.064	93.0648	48.281	62.6591
TCGA-EW-A1OZ	1229	0	24.4787	16.8964	64.4544	116.471	38.1877	22.5226	130.438	359.493	59.6517	705.326	217.596	111.002	108.294	89.7371	58.4205	404.125	42.5751	177.35	103.971	77.3157	65.9729	110.467
TCGA-BH-A0C0	1270	0	75.0612	30.7937	76.6114	118.478	41.8313	30.4203	147.683	228.76	63.8157	385.549	197.494	97.241	157.964	48.2213	411.185	384.2	113.768	142.147	84.2144	339.191	100.075	62.9514
TCGA-AN-A03Y	10	0	85.401	38.992	34.5239	81.2303	25.4317	8.51081	92.2053	479.418	51.9973	516.313	258.982	103.982	141.647	115.108	106.794	367.664	32.2224	87.4961	107.841	325.024	65.352	110.753
TCGA-D8-A145	410	0	24.0647	27.4819	37.5176	117.312	36.421	6.49277	71.3639	271.336	59.3753	526.202	282.166	108.484	89.1315	56.3003	109.15	350.299	29.8129	74.4611	69.8086	40.652	70.6855	49.6949
TCGA-OL-A66I	714	0	25.0759	24.6276	53.9965	63.4486	55.6771	32.8926	80.5496	307.524	60.2582	312.844	264.232	153.493	109.044	61.5332	124.007	188.543	45.2549	124.958	80.9193	60.2404	105.947	83.8548
TCGA-OL-A5S0	620	0	27.2824	26.5865	36.2445	64.8282	59.2564	20.4704	165.298	550.819	56.2158	575.505	393.021	178.8	91.2992	67.4862	207.093	236.381	39.4685	93.6773	147.739	57.1534	84.0925	85.7247
TCGA-B6-A0I5	8556	0	18.5104	12.815	40.4474	55.3995	56.22	42.2171	19.8266	1087.12	41.9935	1428.67	554.504	281.598	71.0871	212.207	120.867	244.952	40.432	165.749	264.556	48.3307	47.03	85.3066
TCGA-Z7-A8R6	3256	0	29.3619	17.8018	90.0152	160.327	53.1755	29.1888	109.978	291.094	69.2884	583.496	297.264	117.737	122.405	75.8978	133.483	352.77	105.877	182.923	141.86	74.2872	82.8677	102.784
TCGA-LD-A9QF	323	0	17.7977	18.069	39.1398	98.8657	67.0802	22.5859	82.1488	699.267	41.6525	634.374	318.189	203.612	54.2401	85.9847	120.654	164.746	30.0088	137.845	170.934	33.3018	91.7443	57.3747
TCGA-C8-A134	383	0	46.9368	28.2286	84.3877	111.959	27.7093	3.85112	54.2614	320.279	62.0026	224.231	113.252	57.8742	70.0422	32.4134	234.355	217.651	47.7947	79.2559	74.6324	0.94404	67.4064	53.7557
TCGA-AN-A0XT	10	0	20.7295	12.943	58.4495	65.0412	32.2333	8.43349	59.4691	622.162	57.6984	443.103	274.825	213.081	119.249	74.6011	156.414	326.842	41.7413	101.041	89.0906	31.4553	85.5321	79.345
TCGA-BH-A0HA	1611	0	14.0619	20.3269	42.0331	83.5166	46.5899	21.7019	37.5644	627.578	47.9811	378.168	420.564	149.717	71.5657	63.0473	175.11	160.438	24.4298	187.78	132.913	23.5422	91.6285	44.5824
TCGA-AR-A251	2387	0	81.1858	45.0922	58.1225	89.6451	17.976	1.01725	99.6667	134.838	72.1259	172.56	214.859	51.172	109.044	27.7312	137.45	365.015	107.754	26.4221	24.9132	74.2337	96.9431	33.5402
TCGA-C8-A26V	616	0	27.7532	34.8607	90.6707	211.496	34.2321	8.88649	118.1	291.641	44.0045	318.799	219.688	80.1145	92.0485	23.5899	213.364	426.731	44.0615	137.701	57.5305	98.336	108.62	84.547
TCGA-OL-A5D7	1780	0	18.9939	21.3545	43.071	82.099	62.8596	21.6942	66.3443	357.059	35.9834	470.034	530.351	164.76	98.4548	117.103	178.546	357.954	88.0193	103.156	166.835	7.39753	80.4076	52.7054
TCGA-E2-A1IU	337	0	26.1594	28.2457	55.006	127.367	43.0643	20.7856	64.731	503.116	53.1454	521.204	266.622	99.3336	103.934	66.8243	133.685	233.567	19.835	129.725	74.3917	55.516	73.2866	77.9239
TCGA-AN-A0XO	375	0	26.3533	24.8824	81.8237	158.53	47.4157	5.99848	100.385	530.068	42.222	429.178	401.095	181.166	129.481	94.2554	200.989	774.236	50.3605	112.153	104.539	56.3449	71.6945	120.245
TCGA-AN-A0AR	10	0	15.5573	27.4865	33.1565	59.6363	31.3658	1.98625	46.218	663.485	20.0403	608.9	438.949	188.712	59.9599	73.0482	87.7511	197.41	55.4015	89.4281	133.775	19.3436	87.0014	49.6601
TCGA-E2-A1IO	1855	0	28.4502	21.8215	31.0392	112.409	40.3369	17.08	51.192	203.717	69.6657	300.777	176.706	72.3684	103.447	29.5273	76.0854	186.829	33.2067	78.0288	56.6494	75.565	104.845	29.2674
TCGA-D8-A27H	397	0	34.0602	17.968	27.2429	91.3867	43.2855	0.804479	106.043	447.966	123.074	252.546	172.879	39.3277	65.2741	59.8571	123.339	295.1	44.453	39.5307	44.0831	89.3127	102.894	31.5122
TCGA-A7-A56D	448	0	10.397	5.64598	21.9084	28.1407	59.6362	97.8319	135.204	939.597	38.243	488.76	374.603	191.962	76.076	57.2659	62.9956	212.164	42.8139	266.407	273.578	25.0965	90.5911	41.1754
TCGA-GM-A3XL	2108	0	32.7803	27.9322	80.1917	82.8132	29.8984	26.1188	142.948	753.554	54.3971	534.625	493.604	192.497	135.613	132.856	243.842	291.557	71.1067	335.313	197.722	57.0217	99.0023	127.579
TCGA-BH-A0DX	2156	0	16.3882	24.709	53.1782	127.917	49.6269	2.39864	63.9804	223.626	53.823	292.976	185.206	63.6141	79.5066	69.8616	185.969	284.533	41.7935	81.8953	79.777	65.3979	86.9056	70.4597
TCGA-A2-A4RX	742	0	27.3613	11.4766	45.8225	112.037	53.7254	3.44924	179.491	196.725	59.557	358.826	201.464	69.3825	44.6523	47.1027	60.3134	254.108	26.5393	45.5102	63.0922	98.6754	68.9896	74.5153
TCGA-B6-A0X1	7455	1	21.8725	18.9971	65.4338	93.1635	28.3218	5.46407	91.7915	281.821	31.4929	157.919	152.229	99.7232	89.3889	31.3643	282.836	345.153	108.892	98.9635	40.1146	64.084	90.045	86.2178
TCGA-S3-AA0Z	511	0	29.4471	15.4875	105.322	134.337	48.2219	3.29042	58.8895	103.068	45.2272	166.096	99.2361	40.6752	74.7077	24.3358	157.173	140.468	29.958	36.86	27.7983	11.1742	81.9106	48.6291
TCGA-BH-A1FH	1034	1	22.5248	26.1889	49.3523	116.404	38.6675	4.31736	49.949	235.686	48.9124	363.854	211.83	96.8092	70.6279	29.5351	107.043	180.232	21.1414	61.023	55.9164	19.2298	83.7053	35.487
TCGA-AR-A24W	1550	0	30.7078	26.7483	61.8038	98.641	26.113	8.91122	67.6239	263.196	56.0989	486.269	309.215	110.468	107.583	68.8376	157.574	289.239	30.8118	66.8249	71.0149	30.422	62.3841	68.6291
TCGA-A8-A06T	1614	0	37.6164	28.1515	45.9341	138.864	22.6292	14.978	93.821	423.207	63.1997	254.805	167.417	58.9194	142.674	62.0119	339.963	569.309	46.3441	255.22	81.8133	36.8952	51.3508	105.815
TCGA-B6-A0RM	2373	1	41.4493	24.5916	67.6336	111.788	22.4755	18.1021	76.4457	459.404	53.3072	608.008	238.982	116.479	133.651	67.4263	257.958	441.437	67.3018	95.7439	95.4806	306.393	62.6366	119.502
TCGA-A2-A04N	4354	0	30.0469	17.7203	57.5963	99.6874	34.7731	15.3066	54.0308	443.155	49.9629	444.782	272.028	109.573	122.392	70.0297	211.029	333.597	43.4935	100.785	88.5671	169.926	63.8323	99.407
TCGA-E9-A226	1038	0	32.0423	36.9395	86.696	215.897	29.6935	2.38384	128.11	62.8607	136.574	145.632	54.0867	33.8041	134.363	14.9546	96.3207	319.05	30.4492	99.7064	26.4897	102.552	120.621	78.1283
TCGA-BH-A0BJ	660	0	19.7612	19.7051	45.8675	115.523	40.1623	2.47401	82.6824	564.533	58.3634	429.257	309.828	142.084	91.5607	65.2016	115.997	165.962	33.9853	93.3347	111.648	28.9023	94.8247	62.7495
TCGA-E2-A10C	1220	0	16.4337	17.4552	63.6576	72.4531	40.8764	67.8798	59.6718	246.903	50.1906	326.687	200.052	111.246	111.272	48.7674	217.964	320.935	37.061	233.115	92.4643	65.7897	77.7118	88.531
TCGA-BH-A5IZ	567	0	27.5519	14.0535	85.2224	181.023	52.0944	13.4366	87.5527	525.582	55.9241	331.695	250.321	56.6555	79.9282	44.0729	210.559	262.158	40.6166	36.294	88.5938	78.107	84.8008	66.5776
TCGA-E9-A1RD	34	0	19.3914	25.0591	57.046	129.548	39.6831	7.70998	57.0635	375.752	57.9966	229.415	189.057	82.8672	100.39	49.7174	116.629	271.196	31.8135	169.595	48.4507	55.7519	66.6793	70.6311
TCGA-AC-A5XU	455	0	46.6466	18.7516	55.6651	98.0021	48.5513	4.57132	117.863	334.21	42.8403	470.683	223.172	133.709	147.844	69.599	92.3468	697.631	73.4176	113.03	61.9546	9.36479	98.2373	44.4854
TCGA-E2-A576	1043	0	23.6825	15.3558	37.8281	48.7534	27.1244	154.023	42.5035	716.061	48.3516	779.565	507.135	376.401	142.298	121.803	134.764	379.043	44.7559	194.655	289.481	80.5048	75.6157	60.7387
TCGA-E9-A295	375	0	27.461	22.161	37.4628	72.2711	39.916	41.8218	69.4415	285.77	58.6221	666.754	250.739	123.597	109.917	57.1774	102.492	598.852	107.637	198.005	79.5651	47.6985	92.8284	94.2986
TCGA-LD-A74U	402	0	15.4079	21.4064	42.9781	97.5213	52.59	8.30408	56.9214	291.087	33.347	730.422	386.207	167.951	76.4233	79.6322	130.727	130.056	26.4499	103.571	108.483	38.8393	70.7018	67.4099
TCGA-E2-A570	931	0	14.2008	14.5801	41.0141	90.2545	52.9937	23.9654	68.4923	367.494	58.2149	438.772	261.88	115.924	88.8073	55.0781	121.045	160.41	22.0603	136.513	75.0987	38.1134	63.7712	87.8757
TCGA-E9-A1NF	1072	1	20.4352	14.3695	40.2222	89.745	47.0144	8.73293	92.9973	504.421	65.5981	377.561	267.451	82.1885	95.3257	46.3916	167.859	296.102	33.4828	57.5025	71.2294	35.0326	91.4916	86.7877
TCGA-E9-A1R4	186	0	34.9423	21.0358	73.3957	147.85	45.408	15.3429	82.7444	153.54	65.1162	132.055	140.064	68.3012	111.439	27.3938	109.3	233.263	70.8896	233.485	52.6851	72.3979	100.641	69.3395
TCGA-B6-A409	573	1	40.8316	28.1657	59.0622	60.1224	27.673	22.2973	103.399	482.219	71.3831	447.254	284.683	146.917	94.897	81.0256	330.882	332.195	69.8821	59.5123	142.741	32.1711	75.892	81.6024
TCGA-EW-A423	309	0	9.92106	18.8757	21.866	79.04	40.3169	22.2011	31.4522	627.824	44.2016	447.788	211.096	100.149	53.439	64.9487	185.09	80.3653	22.4067	111.713	145.551	61.1349	47.0313	87.0452
TCGA-OL-A6VO	858	0	37.1904	42.6724	64.9294	120.943	32.0805	3.05749	78.5801	330.246	29.0202	249.688	341.632	110.089	131.604	54.5397	192.776	508.622	59.739	91.1827	113.833	66.0665	87.9359	121.051
TCGA-EW-A6SD	1010	0	31.4887	29.3435	94.3063	102.007	39.3396	19.8795	193.609	240.477	53.9445	288.938	154.051	100.85	56.0226	53.6163	148.037	285.842	84.625	93.2073	41.7592	103.339	105.765	56.9544
TCGA-GM-A2DH	2193	0	25.0041	34.7739	83.1709	195.238	52.3485	15.7853	112.468	288.303	58.2769	276.301	203.587	105.067	85.1387	44.7249	230.243	481.784	54.013	151.412	55.6765	56.6538	72.0398	45.9919
TCGA-LL-A5YM	394	0	11.2163	14.5127	18.5999	24.7265	50.137	36.8202	39.6362	1670.45	43.66	797.067	292.62	180.438	98.8177	145.869	46.1207	254.731	31.0654	249.879	124.603	29.1585	43.2392	84.154
TCGA-BH-A0H6	747	0	40.6643	21.7752	62.3448	105.084	34.4379	21.9225	48.315	297.666	43.0065	399.98	172.161	78.2953	103.548	55.8195	220.411	307.361	38.6357	75.3572	65.1801	158.532	66.5059	98.5139
TCGA-E9-A1N8	1039	0	12.7926	21.0305	50.0142	116.508	22.475	2.00465	108.153	1062.17	40.9152	676.643	473.623	277.858	113.318	73.6443	124.764	244.379	77.5271	30.7335	333.8	39.9785	106.085	44.6156
TCGA-AR-A24Z	2403	0	56.4258	44.2856	69.0743	129.598	22.3139	4.31804	58.9486	156.752	66.7454	141.625	132.568	53.8162	149.993	21.1203	284.668	289.769	57.9875	73.8512	32.3373	97.3268	112.682	32.3364
TCGA-A7-A4SD	441	0	20.1189	13.0803	40.6699	142.288	57.1628	11.1455	176.823	217.781	33.363	198.116	148.104	57.4754	78.5211	29.9186	163.017	272.008	46.6051	97.6598	39.3496	44.4992	93.7828	67.9282
TCGA-AR-A0U0	1988	0	45.9623	40.8224	53.6739	81.4811	25.3294	5.91639	100.019	178.317	58.5418	181.097	172.279	56.3235	106.624	62.7365	229.196	205.668	52.6161	235.13	70.3134	146.863	64.4914	46.6466
TCGA-BH-A203	1174	1	73.8012	24.5284	81.8432	132.716	47.9575	7.59605	129.123	210.844	52.2253	498.01	348.458	144.611	111.332	76.4866	196.14	311.303	78.3163	70.2175	80.588	223.559	108.714	108.556
TCGA-E2-A1IK	1800	0	15.9568	25.3812	43.8922	98.4363	45.2595	46.0851	77.3951	778.921	52.8448	763.484	376.606	159.826	101.277	70.6013	142.865	240.101	39.2758	214.716	108.476	22.395	96.4945	74.8074
TCGA-D8-A13Y	1728	0	24.273	12.2048	70.5075	78.9056	40.2231	0.22119	104.38	222.435	107.527	200.429	127.249	38.861	255.519	50.4334	90.2192	458.989	93.4335	84.4715	36.0889	53.9352	78.6301	81.1733
TCGA-AR-A1AX	1890	0	58.8106	27.2531	65.5901	110.6	44.5969	12.1011	71.6997	385.521	55.8843	339.969	227.99	83.2485	74.5582	45.9098	155.919	149.328	45.9266	117.063	70.9934	145.442	71.401	109.625
TCGA-E9-A1N9	1101	0	58.2458	35.9574	55.6263	140.509	26.6817	5.51101	264.01	330.975	59.3683	497.997	438.464	149.949	136.658	75.7947	240.259	483.161	59.6812	54.5732	80.8238	70.0614	91.9349	52.9684
TCGA-C8-A1HN	394	0	63.9294	25.3416	80.8604	98.6499	38.7772	3.76426	123.359	284.182	190.206	197.747	198.73	85.1412	164.207	51.9316	381.021	173.291	75.7515	137.386	42.071	46.4955	85.4776	144.241
TCGA-A2-A0YC	990	0	26.3459	21.4563	77.5804	143.763	50.9723	12.8192	57.176	318.325	54.5132	357.33	236.031	79.24	88.7775	44.2189	139.075	328.649	36.3647	143.638	63.5702	49.1018	61.8546	45.3211
TCGA-A2-A0CL	3015	0	32.212	21.4907	40.4099	118.998	58.5002	16.1926	83.8499	291.941	76.1705	308.163	273.931	107.003	106.757	39.0774	120.603	193.169	24.2536	139.078	82.7034	49.8626	84.1472	47.1
TCGA-D8-A1JA	502	0	33.5575	46.2151	103.205	263.512	31.4733	2.59583	249.762	172.719	62.6146	116.316	59.846	62.7029	134.293	28.794	225.639	461.839	37.2821	38.1534	44.6811	110.103	112.064	58.9721
TCGA-D8-A1XM	538	0	28.682	27.8347	70.9399	171.986	52.7506	10.035	77.5906	207.862	74.6571	240.136	189.602	77.5941	88.5328	38.8537	98.9913	410.264	47.9257	130.917	52.4317	31.1896	80.8079	48.692
TCGA-A2-A04X	1686	0	17.0255	24.4895	50.7693	108.977	51.8629	28.9185	33.2778	470.225	63.5957	503.001	332.975	109.547	95.7888	80.7394	335.052	177.362	32.8417	206.657	125.148	37.0098	80.4175	64.2368
TCGA-AO-A12A	3112	0	17.9662	19.7089	48.387	122.396	48.9594	18.7979	49.4182	583.928	60.8979	554.581	265.964	105.606	97.0948	60.3069	103.433	206.476	34.526	159.228	118.152	32.9972	72.1552	96.9203
TCGA-E2-A1BC	501	0	22.5168	25.4773	75.117	172.699	30.8582	2.0102	62.7323	308.927	58.1282	349.084	309.053	85.8993	96.1629	61.9839	146.991	218.126	18.1803	89.6942	63.2659	69.3076	69.1364	63.9566
TCGA-A2-A25F	322	0	42.6989	28.2827	51.9538	125.162	69.1678	15.8981	96.9627	253.514	70.2319	305.183	288.046	112.187	95.6342	57.2673	213.504	269.154	37.341	138.44	101.043	16.1552	100.138	67.2773
TCGA-EW-A2FV	788	0	45.4183	32.1085	77.6032	142.168	51.5283	16.8424	91.2465	267.143	57.499	270.541	205.584	78.3031	130.394	67.2008	222.511	332.069	72.6239	312.84	65.5081	101.611	85.3506	83.5322
TCGA-C8-A132	383	0	22.0978	24.623	68.7699	111.557	53.9057	5.89847	77.4725	186.403	61.5318	354.074	225.653	74.3037	107.61	52.7311	138.009	505.057	77.7346	103.557	53.6304	37.2056	100.104	96.7405
TCGA-AN-A0AT	10	0	27.8221	36.3764	80.2053	176.054	28.2812	5.38607	180.259	554.681	51.6048	582.133	508.807	178.539	82.8469	200.502	367.926	839.616	82.8565	75.7408	193.507	62.0556	60.0872	93.3233
TCGA-AC-A3QP	675	0	13.673	14.0241	30.7306	61.1162	53.7842	57.4354	55.9912	1222.32	50.4154	990.297	777.591	380.546	97.086	174.583	134.821	206.507	38.5662	113.172	232.854	52.2516	63.6612	68.8955
TCGA-E9-A1R6	339	0	29.8076	35.2548	43.4013	135.965	34.3158	12.3331	134.567	223.725	81.0112	294.547	149.743	56.8132	139.232	44.4034	248.87	372.08	77.6243	91.4219	59.9028	67.6567	60.3048	119.81
TCGA-C8-A27B	439	0	53.221	29.8944	52.2334	116.489	31.0925	6.64204	91.5557	314.416	43.2051	320.269	143.978	57.9049	108.09	39.2415	310.973	343.24	47.0944	165.112	62.1694	191.669	85.1597	76.7341
TCGA-E2-A14P	1246	0	11.6959	21.8714	50.0018	114.018	40.6499	15.8316	173.75	384.086	78.8723	404.295	445.513	139.92	87.626	46.1603	477.735	854.314	90.126	209.021	97.9416	43.5321	115.063	87.458
TCGA-LL-A7SZ	594	0	37.8543	11.6764	25.2515	49.3005	43.5545	46.0841	102.972	792.017	23.1494	783.034	440.115	139.595	112.703	125.981	240.272	332.331	52.184	196.832	206.847	91.6138	73.451	87.6726
TCGA-BH-A0BO	2197	0	22.1817	26.07	52.3011	135.794	44.9513	39.73	53.9191	294.345	53.8032	437.619	262.271	91.5577	71.66	52.0811	67.1092	207.087	28.0282	79.5826	63.3849	41.3958	76.2836	55.6553
TCGA-BH-A0HX	829	0	60.4647	35.4199	62.3421	81.8718	43.1917	12.654	101.892	327.102	70.209	501.181	243.634	109.71	120.058	65.5863	164.725	228.223	39.316	84.352	70.3526	143.756	96.129	102.352
TCGA-A1-A0SF	1463	0	19.3451	26.3676	37.1093	85.3377	35.6516	9.05787	60.3671	494.745	50.8251	944.537	572.385	195.014	118.092	66.9053	138.047	176.964	30.6724	115.635	141.139	60.1507	72.1954	78.5817
TCGA-BH-A0B9	1572	0	22.2103	36.8359	33.7359	117.793	29.9804	11.5852	90.8004	742.63	46.3168	704.189	494.203	358.904	129.328	100.396	161.869	226.264	52.9748	137.02	382.419	38.8894	73.5908	95.9615
TCGA-D8-A1JG	1612	0	47.6697	46.1203	73.6432	121.595	29.3954	12.8439	304.175	93.3645	67.0592	128.815	94.1111	43.2136	126.685	18.571	188.465	581.202	80.3588	84.5365	44.5042	66.5592	193.281	70.6136
TCGA-D8-A1JN	620	0	22.195	44.0002	79.9193	138.926	26.7164	1.94847	50.084	182.38	54.5884	313.867	451.584	186.808	97.9592	70.2313	179.542	190.537	24.862	95.8943	82.9878	50.2905	157.797	80.5531
TCGA-A8-A06Z	31	0	43.1775	18.7699	48.0559	83.8315	22.7628	19.793	107.566	349.133	52.7249	299.478	203.05	66.8491	116.248	37.5487	414.666	182.225	40.387	120.632	48.7585	96.9062	75.0533	120.908
TCGA-A2-A0YD	769	0	21.8563	24.6158	47.3484	121.139	58.6976	8.41918	46.8687	276.283	65.6986	263.245	229.6	97.0654	72.3253	40.3719	72.9347	161.739	25.3286	95.8297	67.5903	52.3719	72.2881	44.7313
TCGA-D8-A1JB	1688	0	28.6788	22.7527	57.8533	117.729	44.677	9.27084	77.7775	372.593	113.79	357.168	283.717	125.202	99.4341	64.1458	130.643	342.163	32.2916	142.656	84.9248	38.5297	84.8752	47.8727
TCGA-JL-A3YX	352	0	25.581	19.6507	58.3853	87.3462	37.0572	27.2946	174.589	479.534	51.01	594.695	323.098	203.862	118.803	78.9239	166.206	290.463	58.4891	100.072	129.559	56.803	74.4717	190.506
TCGA-A1-A0SK	967	1	64.676	23.2264	107.223	144.899	20.3828	0.186037	168.518	499.924	54.0739	673.695	406.845	166.428	201.108	46.3402	45.0676	375.246	81.0804	30.8011	159.643	106.092	67.6185	72.8367
TCGA-AO-A03P	2911	1	32.4332	28.8598	72.4472	107.677	24.1706	4.0114	63.6912	699.908	27.19	521.188	381.934	167.692	183.194	115.152	241.581	469.224	60.7477	126.223	160.934	22.2873	68.5335	76.6167
TCGA-E2-A1LA	748	0	26.7796	16.272	58.2532	94.2036	50.1902	30.1347	59.4367	421.865	41.9402	339.963	200.565	113.581	91.4138	91.3399	184.826	250.349	69.8032	136.352	108.072	107.71	63.7689	67.9986
TCGA-AN-A0FJ	242	0	12.4534	19.9473	33.8849	139.948	26.5413	1.30772	140.857	189.293	28.1411	523.453	294.617	94.8191	107.181	51.7464	246.074	215.965	51.4215	35.6345	148.214	92.4627	63.7339	64.6938
TCGA-LL-A7T0	376	0	30.0366	18.7492	61.5128	86.1443	26.5685	30.595	40.2312	453.328	58.1065	412.344	161.724	238.092	186.988	53.3616	415.928	521.76	43.7798	142.845	103.073	50.7889	76.8977	115.192
TCGA-D8-A141	626	0	25.5744	21.1458	57.8978	120.203	54.084	33.2337	78.0998	246.209	55.2913	457.253	249.248	89.2783	85.6924	46.1655	88.3508	503.132	35.2256	128.748	71.2853	24.8161	96.7672	83.4059
TCGA-BH-A0HB	806	0	29.7808	21.3548	51.4544	81.8363	42.1528	30.2756	92.5321	538.418	72.2732	385.903	328.231	132.393	140.955	95.4422	398.162	616.487	67.9377	168.68	94.0897	92.0789	85.8725	128.02
TCGA-C8-A12Z	382	0	35.0437	44.1048	96.5017	114.507	29.677	6.65967	167.191	269.503	62.8912	552.786	186.991	107.248	182.628	63.6151	62.0842	428.741	48.9506	69.8735	93.9217	228.737	117.925	138.758
TCGA-A8-A08S	1004	0	52.6431	28.0556	72.4037	122.057	44.5004	23.6679	114.878	221.486	92.6523	249.183	100.343	57.6382	124.075	41.7638	78.0934	868.631	38.9525	298.399	54.5044	69.5336	63.2992	94.0398
TCGA-S3-AA10	468	0	41.5709	33.2885	54.0428	91.8377	49.6091	13.8971	104.306	326.935	53.7472	366.483	293.576	91.5794	134.221	93.8758	191.136	270.34	68.5907	149.801	130.289	134.128	92.1651	59.7679
TCGA-E9-A22G	1239	0	33.6574	49.7202	39.254	75.0844	18.1661	3.14289	69.1866	580.142	29.4722	767.742	539.775	113.787	93.5558	118.087	287.42	268.426	58.6731	39.6199	108.322	57.9895	116.932	91.629
TCGA-C8-A1HE	375	0	23.6436	28.3204	75.6102	142.332	40.65	11.0351	54.3617	272.518	71.1182	370.864	150.502	91.5635	86.7225	45.3134	132.468	389.543	35.1109	108.209	53.8911	115.792	70.6196	64.8194
TCGA-E2-A2P5	821	1	29.7832	21.2553	89.1637	92.2643	41.7829	17.3003	65.7673	549.197	35.3466	586.216	243.355	107.507	140.68	98.7257	144.228	294.332	47.3005	185.895	121.61	116.209	86.9504	122.662
TCGA-AO-A0J9	1613	0	7.7194	12.0015	30.8316	54.756	59.8464	14.9487	25.3275	621.806	42.236	553.544	390.204	257.943	71.3071	181.815	92.1218	107.126	14.8318	146.394	149.564	20.121	40.0004	65.9908
TCGA-AR-A1AK	3159	0	33.1833	25.1646	49.7923	99.0629	59.9509	11.2541	57.1359	378.719	70.3228	311.363	247.477	72.8388	97.6716	41.9919	131.234	199.689	18.3412	132.827	70.6884	62.483	61.9164	54.775
TCGA-C8-A27A	747	0	134.551	37.1739	92.2888	167.039	29.134	5.72319	163.072	107.153	96.5622	165.507	161.905	68.053	105.355	46.1669	45.3306	306.092	27.3919	119.43	57.8975	55.1713	82.2898	83.9569
TCGA-E9-A5UP	438	0	36.9408	18.6357	58.1099	92.5664	39.8771	46.0845	69.5767	301.795	77.9951	269.509	99.5287	52.7124	81.5114	49.7998	111.814	395.01	44.8864	201.8	47.9177	106.415	68.0028	124.614
TCGA-A2-A0T2	255	1	18.8327	16.17	47.5093	156.958	41.3458	2.68746	140.692	541.998	46.8774	380.176	435.02	114.204	70.9499	57.4415	281.115	290.195	44.0293	69.8671	239.358	33.9172	135.189	109.157
TCGA-BH-A0C3	2709	0	25.7861	26.2031	36.8727	95.8336	51.5175	10.3951	57.0418	298.876	48.0937	261.649	246.821	77.6735	69.6239	47.0132	192.095	268.491	20.1041	122.089	53.1595	26.7224	74.4009	72.5917
TCGA-E2-A1IG	2140	0	21.2197	22.4849	40.855	111.578	48.6039	12.1712	52.8784	274.605	45.8896	473.461	242.611	88.4741	71.1286	61.8689	98.6051	232.053	44.9073	103.101	85.1617	13.1714	84.417	64.5288
TCGA-C8-A1HL	317	0	13.6486	18.6789	61.9644	156.168	67.0047	19.3587	58.4516	805.09	58.183	303.04	290.37	150.523	136.048	125.989	169.819	391.082	32.0236	172.244	144.678	35.9875	74.3868	101.892
TCGA-BH-A208	1759	1	15.6459	26.0116	31.2676	128.053	50.4923	5.05781	59.4494	248.991	46.7948	266.62	215.711	93.057	55.5391	39.1377	135.306	701.677	22.9155	41.338	95.9454	97.3505	102.628	39.7212
TCGA-A2-A3KD	1206	0	39.3925	32.5105	59.4755	153.584	45.7145	32.1973	47.2038	317.724	50.1437	479.423	204.109	80.0077	65.7603	47.9228	105.867	278.763	41.9149	121.182	73.0324	93.3406	96.9587	54.1847
TCGA-A2-A0YK	588	0	24.8466	25.7371	35.7837	110.543	51.8292	7.90775	57.918	296.115	52.3525	488.505	324.487	127.354	78.6482	64.5553	62.9901	174.267	22.9533	90.2532	95.1568	28.8224	63.8139	63.94
TCGA-BH-A1FR	1642	1	21.3638	24.6229	47.6198	101.692	47.6409	5.17253	79.3499	347.24	65.3534	468.818	226.48	101.429	96.5153	56.2041	69.7585	344.618	41.4569	99.7825	54.7507	31.9289	65.9325	55.5485
TCGA-BH-A18J	612	1	22.1005	23.0226	62.4423	200.242	42.5939	17.0749	76.87	313.8	63.9518	330.98	182.665	111.22	95.9791	30.2352	159.867	178.215	65.9656	124.325	126.249	54.7466	120.874	72.8512
TCGA-B6-A0WY	3461	1	26.0468	20.7832	62.4091	131.291	53.3641	25.1457	48.6373	429.173	78.1007	690.489	320.132	134.763	106.209	59.7731	113.98	183.16	39.9551	149.212	112.672	65.9942	102.947	95.2595
TCGA-AR-A24M	2947	0	26.4768	31.3233	57.067	180.05	39.4306	5.80129	52.9483	333.438	60.724	359.139	251.92	95.7738	136.477	55.1797	113.372	461.022	27.8284	93.2309	63.2071	63.2843	60.7053	42.099
TCGA-E9-A1NI	300	0	22.6322	19.2061	45.3684	123.51	46.8152	20.3043	103.334	450.226	64.2869	280.306	211.637	88.1525	151.215	66.3594	279.134	504.788	59.8571	223.488	95.0916	86.5919	64.3822	119.227
TCGA-A8-A093	546	0	21.4542	20.0484	57.8367	112.531	41.2423	9.49081	54.0598	268.093	50.7734	443.974	341.714	154.913	90.6854	79.6645	122.132	198.868	19.4218	82.0382	94.8493	88.1655	78.1215	47.4383
TCGA-AC-A6NO	51	0	18.9525	20.8251	50.9507	92.8508	40.8291	41.7349	48.3006	589.698	57.0802	573.214	349.711	176.893	97.7951	79.7653	146.506	191.563	35.4498	110.505	103.158	30.7995	66.8938	85.4356
TCGA-A8-A09M	1006	0	44.6251	30.8144	51.9316	121.548	32.5523	9.52859	47.6624	854.666	85.2678	304.308	187.803	96.8479	126.485	39.3217	224.286	263.895	71.6063	192.79	110.302	83.5036	119.633	82.6604
TCGA-EW-A1OV	789	0	17.5554	20.5131	49.951	161.322	57.0669	18.0634	72.9045	392.911	45.5212	584.381	293.701	193.504	99.7162	55.3807	170.24	203.56	32.7323	119.753	185.484	62.0082	91.2424	41.2154
TCGA-C8-A278	297	0	28.5661	25.1119	78.7734	122.817	39.2263	7.20868	111.252	174.928	73.5412	216.852	171.762	73.474	114.007	43.5557	336.342	358.112	78.1533	107.394	62.1569	167.455	89.1511	98.2924
TCGA-AR-A1AP	2856	0	32.3079	25.0562	49.7792	173.589	71.4327	12.0863	97.8612	366.773	101.084	339.395	239.444	93.7677	101.523	53.327	202.297	188.282	64.0357	150.494	82.1755	94.0455	62.9892	66.7304
TCGA-E2-A1LS	1604	0	13.902	19.3823	40.0092	89.872	16.1731	0.477	28.1247	441.727	44.6078	327.983	386.081	143.296	65.5512	117.307	71.5872	117.487	7.74317	20.9606	181.725	24.5822	75.7684	51.7519
TCGA-A8-A09G	0	0	31.2999	20.7838	75.7264	184.232	23.4014	8.49825	108.034	226.06	47.5027	344.106	166.571	63.9421	113.413	43.2253	294.808	310.328	47.0225	122.672	65.7588	84.7646	151.077	132.717
TCGA-A8-A09R	273	0	37.2606	17.937	73.8916	158.8	50.5629	10.1856	176.371	189.128	76.8726	158.795	87.781	47.3247	82.7941	29.6427	128.662	461.981	51.0484	235.1	34.8473	38.6287	80.0674	101.382
TCGA-GM-A5PX	551	0	15.395	21.5687	45.094	75.3059	46.4539	11.6125	53.5481	856.694	42.5978	809.487	558.182	295.822	99.1398	128.917	101.014	93.6864	20.5443	126.721	143.467	54.6459	60.6704	56.4886
TCGA-E2-A1BD	1133	0	14.8104	15.811	35.8854	71.708	59.99	21.2099	39.2824	517.427	42.5729	523.832	460.685	166.626	88.7307	104.063	122.568	162.871	26.113	156.427	88.5917	123.837	67.5168	83.0162
TCGA-E9-A1R2	1063	0	39.5639	28.0631	59.0902	94.3262	31.2446	4.1971	58.9444	303.937	68.8231	298.261	273.887	101.188	116.178	27.602	189.839	181.56	53.9435	134.834	47.097	124.288	86.7307	47.5027
TCGA-AC-A62Y	530	0	16.4633	14.7931	47.1312	126.576	48.2803	34.7631	60.6225	595.332	77.2227	317.703	301.716	145.667	83.4958	64.4193	121.969	215.241	24.1974	197.957	87.5117	24.9572	78.6415	51.955
TCGA-AC-A2FO	2255	0	21.4839	22.1843	51.0478	100.853	43.1849	24.9103	86.292	184.368	53.5326	477.948	302.031	115.609	92.3383	40.2694	106.536	201.262	30.4558	129.861	75.2584	54.9513	70.096	66.5586
TCGA-AR-A1AY	1026	0	49.6468	27.9588	48.8863	175.029	46.9731	0.878486	177.882	127.593	76.3105	169.173	187.111	29.7099	143.946	45.5547	205.948	260.831	86.9126	33.2574	59.9419	46.2719	80.1148	60.3661
TCGA-AR-A2LN	997	0	20.938	19.1748	45.3989	97.3827	43.8871	5.89633	42.8171	385.732	43.2684	631.452	328.802	139.421	59.4751	72.5254	63.1482	141.849	20.8478	80.3316	87.6435	45.1323	59.9912	32.0748
TCGA-D8-A27W	373	0	81.6203	61.2858	54.1041	112.562	36.0761	11.5311	88.2366	267.679	88.9795	435.204	180.014	95.8075	180.833	54.2902	223.01	1077	69.6438	163.988	45.9893	81.4774	70.5911	110.916
TCGA-OL-A66O	528	0	11.4648	17.2608	38.7428	44.6459	47.2321	15.4375	50.8838	936.12	40.2482	1079.63	701.901	217.141	139.669	132.785	217.962	246.428	15.2997	216.148	208.513	17.5034	57.2411	39.2188
TCGA-BH-A0HU	392	0	26.8332	20.3591	61.4139	98.3026	34.402	26.2521	67.5726	476.801	53.6483	520.785	229.691	169.826	121.552	97.5979	315.945	294.442	61.6441	165.564	185.109	54.9124	77.9458	89.8698
TCGA-AR-A1AH	3807	0	24.3151	28.3684	51.5527	205.241	20.0727	1.0785	92.2051	270.072	76.7994	320.255	233.727	139.495	96.9197	50.8957	268.633	199.193	54.4736	32.5053	207.218	20.149	83.4941	71.1079
TCGA-A8-A081	0	0	35.4449	19.3585	89.7188	199.228	47.6331	11.0601	151.792	131.661	98.4272	288.934	150.561	65.2196	167.564	36.6882	96.7932	283.651	37.3572	135.813	53.8365	170.942	99.9643	62.1827
TCGA-C8-A8HQ	380	0	18.4944	22.0664	68.342	114.866	43.7054	18.5582	69.6908	282.452	43	306.007	136.08	77.5278	115.149	30.5698	92.9248	296.749	31.5342	117.245	72.1662	47.6594	99.0051	106.142
TCGA-A2-A04Y	1099	0	31.2278	18.8074	66.1003	89.005	40.1777	16.6151	39.236	357.032	44.2264	318.559	229.249	104.521	79.9861	74.958	216.756	213.035	40.2493	177.416	91.8048	53.0764	55.6811	90.2241
TCGA-GM-A2DB	2406	0	11.3191	11.5477	39.6491	93.2521	25.3203	81.3492	182.091	540.063	34.8584	251.638	285.469	123.31	78.8212	63.7094	210.423	428.635	55.4528	231.201	161.65	40.8045	39.8926	140.081
TCGA-E9-A3Q9	560	0	17.8163	16.5652	43.285	73.3214	41.7387	10.8067	34.8856	486.872	38.7794	464.331	293.053	132.708	77.9866	68.8486	102.028	154.095	27.8952	102.526	68.0379	31.5513	58.3942	34.4654
TCGA-A8-A09I	1371	0	46.5446	35.9651	48.9022	94.7511	37.0504	7.74455	138.382	279.554	105.169	296.861	131.246	71.4595	144.935	49.9057	107.385	455.486	39.5376	147.433	38.9366	101.155	88.6743	138.759
TCGA-A8-A07L	975	0	73.2304	37.8077	85.9951	155.521	33.5599	2.33671	90.7892	223.415	49.6191	248.868	156.103	96.4603	144.517	62.1198	185.278	348.493	65.5442	61.1111	77.0837	143.814	103.82	123.714
TCGA-A2-A3XV	699	0	10.7829	13.0437	46.096	33.9633	18.736	45.5225	57.7266	1506.68	37.6878	1099.05	662.179	287.358	87.4425	153.379	219.768	250.4	38.2341	129.424	300.022	48.643	116.865	102.736
TCGA-AR-A0TY	1699	1	38.9892	24.8281	43.9413	197.866	29.1639	19.8051	129.282	674.822	75.5796	369.199	226.148	151.113	158.261	74.0828	146.178	274.011	66.2094	113.799	128.168	175.675	84.4214	71.0446
TCGA-LL-A6FR	489	0	10.2446	8.3537	20.1015	40.0046	32.7954	12.9954	106.527	1589.82	25.3913	503.103	565.923	174.261	88.2718	105.184	147.338	317.437	26.469	61.4033	247.678	36.5613	61.3258	39.8425
TCGA-A2-A0CW	3283	0	21.1227	32.8954	73.0622	151.381	37.9744	8.88367	59.1891	208.789	198.317	219.027	133.367	83.9272	135.302	28.1477	239.686	256.245	96.1237	135.291	87.2917	97.4752	159.263	126.158
TCGA-E2-A14O	1359	0	22.2455	13.6286	44.3284	140.226	63.0841	12.617	56.8653	515.054	61.8025	345.165	289.04	105.807	156.524	85.4762	312.744	651.677	94.9942	141.78	145.03	77.7446	57.0483	96.407
TCGA-D8-A1J9	532	0	31.1217	30.8685	102.387	94.5921	37.6588	3.98822	132.658	197.105	65.4418	202.276	156.578	60.3805	86.7982	18.3908	133.982	376.122	51.1389	74.5079	28.8523	72.321	187.698	97.3727
TCGA-A2-A0CQ	2695	0	13.8989	14.4523	55.2316	75.764	61.9508	30.9162	26.3169	997.898	40.8797	757.341	443.855	197.185	69.0318	86.046	145.381	136.972	26.0862	217.069	123.446	64.5888	63.4877	61.8531
TCGA-A8-A08Z	1217	0	27.4769	22.4391	62.6262	147.092	48.4586	4.65165	122.6	308.676	46.8604	257.121	230.338	102.568	101.63	55.5626	92.3101	276.325	35.8512	81.153	78.1236	17.5827	78.8257	59.0847
TCGA-AC-A2FE	2240	0	20.4682	21.5633	48.7777	128.327	68.7468	24.7993	78.7552	398.55	63.2843	542.238	204.052	114.774	80.9172	58.8412	61.3922	281.578	23.1648	110.763	84.9052	70.7707	100.808	70.5176
TCGA-AO-A03N	2031	0	12.3598	10.9695	51.4137	80.7134	46.6085	27.6319	44.9817	470.34	56.2496	176.04	231.676	120.602	121.085	95.6335	84.7802	546.065	34.5179	111.971	109.009	47.4408	31.3699	105.265
TCGA-EW-A2FW	672	0	17.9935	41.0404	63.0783	85.034	53.4028	11.3597	101.051	470.909	27.5624	413.967	146.679	72.7019	127.631	52.7746	85.1579	390.488	67.8426	134.665	72.4604	32.7018	86.4754	67.1518
TCGA-AR-A2LL	1719	0	64.8205	30.4067	43.8122	104.615	37.2883	15.667	55.8837	325.606	59.1108	419.218	169.585	87.3814	98.8756	53.7876	174.003	273.657	50.3959	83.7847	47.7614	298.509	45.3008	101.684
TCGA-AR-A24Q	3088	0	61.0269	16.9703	43.0695	104.267	31.9676	2.21021	82.777	279.163	64.7117	307.838	203.945	91.7476	107.751	40.7276	244.889	329.396	41.8686	48.8019	52.2202	24.4312	113.471	54.0042
TCGA-AO-A0J3	651	0	24.3755	31.2829	39.0313	134.658	40.3815	15.596	70.0462	507.631	53.818	440.051	202.658	103.375	81.5207	39.7405	101.41	204.448	33.4146	292.872	110.62	46.624	98.3123	112.174
TCGA-AR-A2LK	1649	1	75.9156	32.458	53.6113	151.548	33.5255	14.0675	83.1025	188.515	76.1333	270.183	158.457	59.4025	152.047	53.7283	160.634	1793.88	63.2458	70.5852	57.0445	146.937	54.8239	109.141
TCGA-A8-A08J	1127	1	48.1939	21.8547	83.3113	96.6235	46.3298	4.97115	321.224	290.226	97.8907	215.559	148.091	76.3104	158.139	45.6788	160.897	554.497	49.4859	266.849	50.7538	66.1363	100.297	141.109
TCGA-A2-A0YF	1535	0	26.2614	38.0515	63.0139	156.83	47.2846	8.53369	65.1736	453.524	82.3591	154.554	116.771	79.2117	153.826	58.6917	116.29	463.775	39.0774	111.589	52.0603	62.9818	98.6766	73.9346
TCGA-BH-A0AZ	1919	0	16.9515	20.3701	38.2219	109.037	49.1939	1.96687	36.4929	639.055	42.3596	410.689	254.588	100.605	66.1303	64.2167	150.246	248.295	36.5148	100.025	90.2739	15.4757	99.8658	85.3029
TCGA-E9-A22B	692	0	33.6539	29.5583	42.3431	163.107	51.0855	15.886	92.4029	239.594	78.033	438.553	264.777	59.4628	101.328	64.4311	187.94	376.433	43.0682	149.658	68.0476	99.0655	66.3666	104.184
TCGA-AC-A3W5	504	0	17.2641	23.5794	37.8541	73.2009	53.7804	16.0459	82.3167	270.861	46.3496	341.781	197.837	81.7521	70.8897	36.1733	100.722	177.098	40.2324	81.2217	61.7602	34.3736	92.4944	66.0164
TCGA-BH-A0C1	1411	1	27.7956	31.4896	55.3634	124.754	35.9985	11.8246	83.4463	236.351	70.8695	487.921	185.944	116.601	106.365	50.5959	56.3208	331.31	32.1124	77.9279	64.027	107.575	71.5112	150.367
TCGA-AN-A0XU	10	0	46.4983	37.5806	46.431	132.004	23.3888	3.31175	182.022	302.965	54.1864	284.152	173.661	100.611	130.946	31.2788	294.178	560.355	28.1892	88.8435	43.6898	52.0136	72.5851	64.5587
TCGA-B6-A0RQ	4267	1	16.7356	22.0863	40.2785	118.734	38.2576	13.0244	44.3528	496.267	46.9308	957.618	485.046	170.665	97.0695	93.406	109.329	260.521	33.3465	79.6417	134.824	36.3775	75.4373	69.4916
TCGA-D8-A1JL	611	0	47.8406	30.0805	73.5101	152.644	48.7707	5.1364	68.1176	168.53	32.4008	156.932	152.684	46.0942	60.312	37.814	160.528	598.908	44.9953	101.505	47.8745	39.0198	98.4268	51.6219
TCGA-D8-A1Y0	472	0	55.1326	36.5515	56.9033	158.876	36.7462	5.00543	69.7557	176.787	122.433	299.459	235.471	92.6339	155.848	59.1557	146.479	215.281	22.3854	163.773	70.2313	155.879	77.0208	125.207
TCGA-E9-A229	1148	0	22.0889	30.2621	35.5196	141.953	33.7454	7.65038	62.9802	218.516	80.2475	221.984	170.05	75.889	102.337	26.3095	143.834	238.197	43.5191	135.939	63.3984	34.1593	95.0043	51.0936
TCGA-A8-A07I	426	0	35.9306	42.6544	77.8546	166.029	31.2488	15.5355	57.6192	202.29	49.9081	149.378	134.65	30.8772	70.3278	39.097	84.0564	688.535	73.448	95.9952	44.7602	53.4101	106.314	62.1559
TCGA-OL-A5RU	1219	0	18.452	25.9633	54.2807	84.4275	49.8326	32.2906	54.7666	419.228	57.0111	609.338	293.14	116.208	85.6281	56.738	173.582	247.993	30.8987	137.2	75.2961	30.2011	74.3815	59.552
TCGA-AR-A5QP	622	0	19.6286	21.439	47.3571	119.173	32.1097	24.1146	62.4008	473.571	50.8531	618.752	290.199	175.852	95.0021	58.6413	207.992	214.421	29.3824	120.137	113.073	56.5682	79.8809	87.9938
TCGA-D8-A1XZ	466	0	58.0026	47.0542	76.2248	100.382	30.4961	9.51964	214.135	165.649	77.1308	492.437	272.175	89.3897	157.663	75.013	392.651	382.976	47.2548	258.744	73.9111	118.233	85.505	73.4292
TCGA-EW-A1PC	187	0	28.2712	12.9389	89.2528	104.619	55.6789	12.6309	121.217	154.82	72.7661	287.979	226.025	88.8585	81.15	46.4906	188.129	399.033	54.4913	266.749	67.205	62.3011	87.8545	80.5575
TCGA-AO-A0J2	997	0	46.9837	35.755	94.4672	80.6135	33.6452	38.2933	224.817	184.473	68.6376	405.749	250.222	89.8286	130.116	55.2361	162.491	351.724	45.7696	326.307	65.9877	167.343	85.3369	63.5656
TCGA-E2-A1LB	2306	0	17.1375	29.7477	34.9738	134.31	21.9984	31.3097	101.839	261.735	47.3429	463.476	216.891	96.1692	83.0324	50.5465	281.918	487.196	58.8532	85.8689	67.4269	44.9583	113.289	131.807
TCGA-5T-A9QA	303	0	23.6648	36.6062	62.8399	115.287	33.46	83.1077	53.8253	556.035	43.5341	598.61	209.707	120.012	89.276	77.4242	75.7544	176.587	32.5129	167.586	97.1719	44.1431	94.2367	80.4781
TCGA-B6-A40C	2164	0	21.8346	14.1802	30.6257	78.1723	50.2256	37.4744	53.9362	354.484	44.9505	338.379	281.368	143.479	67.1694	64.925	63.287	131.523	26.8838	115.882	85.66	26.4563	67.6915	60.3252
TCGA-A7-A0CH	1079	0	23.7558	24.1689	71.2995	111.757	31.1127	16.8504	63.0636	326.62	60.3114	405.511	248.252	126.286	95.7544	57.255	141.291	221.596	28.381	108.871	62.1294	75.4526	57.6994	69.3787
TCGA-E2-A9RU	0	0	23.4785	13.0034	43.828	57.5286	26.0035	16.2279	124.699	1161.09	64.0607	812.807	752.677	544.648	112.347	113.282	186.31	178.835	54.386	179.005	268.28	122.221	59.1249	122.797
TCGA-A2-A0D2	1027	0	22.0175	24.2996	70.7306	89.4092	56.1004	5.40273	117.063	505.281	47.1656	409.763	250.237	78.6403	86.6654	58.0118	296.219	290.514	74.1905	91.9225	102.333	48.3717	110.544	74.5726
TCGA-AC-A8OR	40	0	22.1651	24.5885	47.071	82.933	64.8077	53.5451	86.8415	801.115	43.1476	1086.96	412.533	193.703	79.8239	110.793	116.492	191.636	34.8862	146.772	143.344	47.2456	92.3901	71.0878
TCGA-S3-A6ZH	515	0	24.3735	22.8748	45.6413	156.386	28.0368	49.1072	98.7715	386.259	57.2847	267.514	158.83	69.7387	136.397	29.8701	360.091	566.149	25.832	129.58	63.8427	51.3293	62.703	97.5123
TCGA-E2-A14Z	563	1	36.2319	21.0263	42.3003	100.824	59.1986	14.4914	59.9726	522.845	49.0406	468.402	294.972	137.622	77.9354	110.556	139.688	211.933	52.6605	121.941	97.7675	131.594	62.8649	105.715
TCGA-E2-A1IF	1138	0	10.3962	14.0707	40.1108	76.4302	63.7383	24.3123	35.5136	483.166	35.8755	495.532	366.558	144.696	75.3418	74.5575	135.168	181.374	34.9502	110.567	134.077	37.2146	84.5846	56.1532
TCGA-D8-A27G	409	0	23.42	24.7124	71.7952	231.511	45.6367	11.7639	110.36	266.505	57.4013	341.336	235.534	97.5646	92.0639	46.2454	134.179	391.909	24.1838	105.225	66.0449	68.4479	99.8274	72.7567
TCGA-EW-A1PH	607	0	57.3893	52.5048	44.9161	190.823	30.3201	3.2578	100.311	234.767	64.257	349.599	327.576	147.832	160.113	82.3182	155.992	451.268	77.7829	172.631	190.799	107.996	137.64	63.8759
TCGA-E2-A14Y	2109	0	59.8105	33.4688	76.0233	174.321	26.7799	2.39406	159.065	412.816	62.4912	355.358	346.224	113.811	142.254	91.0837	235.557	406.533	75.3538	86.0748	127.553	183.965	96.7443	171.735
TCGA-WT-AB41	1611	0	11.3334	17.8741	31.8941	45.8719	57.6801	51.5956	36.6564	971	33.5549	959.599	554.956	337.339	84.5996	133.759	77.2163	62.6132	37.6819	178.475	311.154	79.5168	61.3404	34.5042
TCGA-D8-A1JU	447	0	28.1554	22.0302	51.5603	116.534	48.1523	19.0642	60.7092	290.399	50.946	535.423	294.523	121.533	81.5519	68.7969	84.2292	218.21	23.6425	124.907	79.3689	62.0033	80.5542	69.1463
TCGA-BH-A0DL	2381	0	30.4219	13.1524	56.724	104.56	29.8809	13.9498	111.896	489.206	45.5216	274.835	301.684	93.0927	101.414	27.6108	241.539	341.177	41.7561	128.044	57.6079	138.264	60.6814	85.336
TCGA-E2-A56Z	252	0	20.2669	26.0656	45.9757	70.2767	35.3202	21.9939	62.0335	494.776	40.9375	396.486	255.014	120.211	134.052	73.0383	128.152	139.713	32.3825	216.402	80.0471	20.5453	95.9833	89.5721
TCGA-A7-A0D9	1139	0	31.462	28.4162	30.3322	136.395	36.5992	3.40357	56.8611	760.907	46.5565	398.838	189.409	67.8841	86.8405	55.6078	143.836	316.036	56.614	57.9305	54.1125	141.664	48.8717	96.1096
TCGA-BH-A0DO	1644	0	21.0189	25.0628	54.5692	116.19	34.3995	6.31515	46.3286	340.802	50.5243	535.207	306.587	130.766	72.269	61.6867	90.0729	157.524	28.0325	78.0194	103.035	110.464	73.8146	61.2166
TCGA-A2-A259	1596	0	76.7274	33.9962	66.2134	166.139	31.4259	23.3563	65.7804	401.011	56.3665	605.829	327.338	156.77	82.7975	81.49	248.698	279.562	38.9718	78.0054	90.7483	249.767	86.8417	82.3314
TCGA-AN-A0XP	9	0	23.9499	23.2184	67.595	112.862	40.687	11.3378	55.5175	325.705	96.3628	263.966	171.404	68.6131	90.0737	49.7235	130.95	292.552	33.8103	154.059	66.8498	73.7013	88.0219	64.4663
TCGA-BH-A202	795	0	113.043	37.4877	108.367	139.489	31.4713	4.13536	167.247	151.035	66.5751	233.083	183.388	45.662	149.059	54.6016	203.86	328.248	74.5099	66.9548	66.9693	243.541	112.105	139.702
TCGA-A2-A0YJ	566	0	54.5423	30.3672	73.4719	90.9675	19.463	4.30324	142.277	169.956	60.2947	271.559	159.79	94.3947	126.882	39.799	221.526	390.181	79.184	23.3651	67.5141	153.251	146.07	47.1276
TCGA-B6-A0RH	6456	1	19.7809	11.1532	55.7022	103.849	55.6203	26.2802	76.8448	615.287	63.1507	543.227	437.358	143.369	96.1293	86.3792	263.374	258.991	54.0018	238.741	173.898	147.028	88.7014	152.888
TCGA-D8-A1XD	522	0	33.0019	30.2829	34.8005	146.796	38.2919	6.17045	99.6518	102.986	24.7972	232.56	154.783	66.8161	129.774	32.8373	168.83	525.686	51.6672	45.7685	44.1081	52.877	46.8068	49.676
TCGA-A2-A0T7	631	0	64.0119	23.5453	64.3169	131.657	39.4323	6.78256	72.491	197.384	58.146	321.753	153.138	66.2672	123.177	48.081	166.664	285.635	74.2925	89.6596	75.606	75.8786	94.738	111.253
TCGA-AC-A2FG	1853	0	21.1661	29.0124	58.5252	84.097	36.6145	16.5632	58.5187	370.158	40.5733	590.173	346.034	161.713	89.489	67.9782	99.7395	182.214	25.5042	97.0005	66.5207	53.2901	74.3168	53.9823
TCGA-BH-AB28	287	0	23.8902	25.2087	33.43	108.145	39.2904	19.84	54.2975	748.541	47.759	658.789	221.001	144.148	84.392	81.9007	110.729	198.596	31.1101	107.989	109.064	51.3747	52.609	72.3005
TCGA-B6-A0RE	7777	0	35.6453	30.1119	70.1525	152.545	54.7275	3.07229	169.531	318.24	46.3837	311.308	192.573	116.008	78.373	88.0922	211.728	259.762	80.0436	49.9781	141.369	59.5898	69.4591	94.6959
TCGA-D8-A1JP	639	0	51.1476	30.4742	52.2542	86.7759	37.4301	9.88899	80.0335	689.037	57.0965	365.679	202.173	135.754	70.7249	50.0609	108.357	176.754	33.5456	72.4623	68.1609	179.22	85.302	39.1525
TCGA-S3-A6ZF	502	0	40.83	29.8019	50.6917	96.2991	33.3721	17.0883	48.5417	214.533	69.279	236.171	158.148	112.368	100.895	68.6168	142.496	258.441	61.5593	163.001	42.5009	37.4218	137.763	101.352
TCGA-AC-A3YJ	754	0	13.7494	16.4671	41.7912	58.2128	51.1835	38.2075	82.4846	907.66	37.8857	1018.62	433.43	196.817	71.309	125.532	99.2541	150.273	35.0272	166.885	127.918	17.4871	75.7705	57.7051
TCGA-A2-A0YI	1505	0	22.5847	34.6688	67.9437	168.625	45.6063	10.9374	54.3298	327.28	55.3481	372.777	182.2	101.095	82.3317	62.9173	157.768	214.259	26.5996	97.8889	71.4859	35.3272	126.103	43.2341
TCGA-AN-A04C	54	0	18.9751	21.3808	52.636	86.6471	21.542	21.8333	45.9623	727.826	59.0171	679.005	484.223	237.693	123.34	62.0912	234.846	304.102	75.8439	54.1147	152.827	176.06	72.4711	84.5081
TCGA-B6-A0RO	4929	0	16.6423	38.1549	40.2182	96.3371	37.0644	6.34475	126.811	507.151	78.9813	340.239	133.572	79.6357	216.743	31.0019	163.611	642.145	46.225	248.999	87.1836	49.0172	93.6579	68.0465
TCGA-A2-A0SX	1534	0	31.267	18.3914	53.7341	113.591	42.9929	8.88386	65.8756	221.081	72.6723	378.326	431.185	122.454	123.815	37.3452	107.287	345.379	46.9104	80.4629	92.1849	57.4353	72.676	48.8269
TCGA-E2-A14R	1174	0	29.056	21.6667	35.3364	53.9724	22.9906	9.72082	50.1581	962.621	31.7858	559.749	479.45	168.053	88.0741	76.807	241.699	253.512	34.8542	281.576	155.335	91.2246	49.1694	65.2159
TCGA-A7-A0DB	1007	0	23.9479	18.9221	50.324	88.7824	31.4112	10.8082	41.7873	172.058	55.28	225.973	216.225	125.903	76.8314	46.9242	97.6569	192.667	17.5162	91.3964	58.9061	65.5691	75.4938	72.3187
TCGA-EW-A1OX	911	0	26.8334	29.8249	64.667	131.005	39.1361	10.5376	74.8675	226.012	55.0573	335.298	196.109	65.906	81.4947	59.8693	65.7261	357.846	54.9683	199.027	62.8569	24.8212	98.4609	68.6251
TCGA-A7-A26F	738	0	34.3248	18.872	38.6412	88.9312	19.6735	6.72939	92.8809	22.3999	42.6775	72.2809	82.1659	33.3092	12.4353	15.0871	72.2567	63.4774	27.6604	23.9561	35.3688	29.0219	62.6536	62.7509
TCGA-AC-A2QH	1005	0	36.3952	25.9324	32.6582	98.8314	20.8149	0.275332	78.9401	41.7703	26.6736	99.5168	276.214	57.946	48.1757	80.4984	34.9915	164.053	40.3374	5.25857	35.2415	-1.32595	32.4375	52.8384
TCGA-AO-A1KR	2513	0	16.8069	14.8569	25.6581	35.1258	32.0121	14.092	24.7544	949.56	30.1834	895.926	956.323	365.712	65.5413	133.653	179.833	183.853	47.7522	110.133	264.962	41.2921	37.3231	66.6115
TCGA-BH-A1ES	3462	1	46.6975	27.086	44.7755	121.892	40.4073	34.1456	72.3426	395.335	54.0546	493.954	286.004	138.343	138.865	66.6855	132.958	597.005	48.4465	100.247	99.34	127.519	54.7769	108.058
TCGA-B6-A0IE	1993	1	31.8611	18.9447	44.3321	59.6942	28.7389	56.5148	50.0569	629.147	100.661	729.968	481.896	195.582	137.141	70.6593	450.765	328.13	64.931	110.231	108.877	128.958	104.483	47.1767
TCGA-EW-A1P5	703	0	22.4778	25.9228	59.439	149.364	53.8927	10.7189	74.6138	406.418	45.5382	217.212	150.829	57.9428	121.224	33.7462	213.796	665.187	54.2392	209.41	53.1542	62.4995	83.9255	101.652
TCGA-E9-A5UO	420	0	15.4606	20.8836	49.5129	63.4174	38.4199	73.4995	59.5478	781.629	48.7685	190.005	140.864	64.6408	105.609	41.7794	81.3068	182.166	46.5076	167.386	24.157	24.9324	60.1791	71.6877
TCGA-HN-A2NL	79	0	23.7914	17.2449	28.3685	65.1431	25.4015	5.46154	66.6001	1375.99	46.3684	681.09	842.361	368.121	151.962	86.6531	107.505	218.123	56.0682	57.1493	397.373	48.0849	52.6773	51.2609
TCGA-GM-A2DN	3091	0	22.0214	24.2056	69.5439	111.794	50.9956	21.2767	53.9013	411.808	40.6757	553.067	369.426	158.122	80.4159	76.1652	142.12	183.352	22.8173	167.805	100.55	58.1062	69.2295	85.0012
TCGA-C8-A12V	385	0	35.2973	18.2656	33.3754	106.031	63.3943	20.083	64.5578	276.616	43.6724	303.983	270.253	89.2914	75.5031	41.6606	213.243	252.086	50.0344	160.716	84.7941	41.312	79.6697	48.945
TCGA-EW-A1J2	403	0	25.6587	23.7735	55.507	137.946	37.7138	11.87	50.4532	296.744	49.5712	384.86	259.048	113.539	83.7231	53.4072	96.2245	169.733	24.5355	94.7936	73.5282	52.8051	70.1888	58.1021
TCGA-AR-A1AR	524	1	43.746	59.9625	89.8053	205.447	45.3873	3.63124	120.72	219.787	46.4313	264.521	365.573	154.305	103.677	83.8695	223.213	505.738	45.2292	73.4352	105.897	30.3495	156.262	77.1235
TCGA-D8-A1JF	366	0	60.4958	25.1805	31.7002	186.76	17.1956	12.6088	101.819	151.977	83.3918	117.458	97.4549	42.6931	86.6407	28.7764	239.345	711.352	46.6956	60.0514	37.2218	182.927	83.2198	62.045
TCGA-AC-A23E	698	0	28.6153	27.2567	61.6612	121.445	44.4882	9.19011	343.51	224.003	51.7925	647.31	302.596	135.962	93.4244	67.7247	93.4307	300.744	31.666	107.098	79.2438	70.8495	98.4808	78.8467
TCGA-BH-A0DH	1156	0	21.086	29.9668	55.2153	93.4173	34.9119	26.518	72.0323	354.498	42.3955	307.194	122.328	75.5834	104.013	32.0119	174.598	174.262	35.8598	185.891	70.6957	44.9746	100.003	54.0663
TCGA-C8-A12Y	1476	0	11.9681	18.2286	60.178	99.4193	41.459	33.6227	43.2864	425.517	78.3303	366.692	417.816	158.182	127.727	50.0804	224.379	421.012	62.9691	275.871	148.1	43.3053	85.6526	98.0846
TCGA-BH-A0BG	1871	0	29.9148	32.1351	41.3502	122.327	37.3696	5.05275	82.0481	324.861	47.5772	467.897	368.767	166.701	77.783	56.4124	178.532	287.768	53.3327	131.647	185.173	111.284	61.5061	61.6061
TCGA-BH-A18H	652	0	26.8507	28.2902	72.0227	112.369	56.0833	38.8056	93.2633	298.891	63.3015	384.853	278.185	97.4267	132.241	79.8808	200.174	341.124	67.423	139.579	74.2789	70.0351	126.774	83.5055
TCGA-D8-A1JD	552	0	90.4116	36.2723	86.3947	170.277	34.4885	11.0792	140.03	278.334	80.4338	348.635	157.221	83.9367	111.939	45.1549	225.83	448.935	51.5503	81.7837	102.31	132.548	90.3787	83.8645
TCGA-E9-A228	1285	0	22.7705	26.9037	52.3526	89.7922	28.272	5.89058	86.8939	354.688	61.9281	592.734	151.638	75.0857	91.0716	36.051	104.132	403.236	60.2701	107.883	53.4726	30.335	85.1369	83.5187
TCGA-E9-A3HO	793	0	14.8068	17.4827	48.1869	64.7922	50.8093	11.6665	46.0806	481.301	42.8162	410.694	351.846	98.1762	121.015	137.209	92.3836	119.312	30.3473	141.748	109.116	38.9472	57.3964	54.4224
TCGA-A2-A0EV	968	0	18.7877	24.0944	65.502	131.141	51.8274	10.0479	81.9691	188.608	48.8845	317.905	173.568	70.6633	104.643	37.7884	179.715	273.776	33.3378	127.25	53.3152	33.3995	77.9676	96.9312
TCGA-BH-A0EI	1926	0	22.0605	21.8248	48.25	132.904	46.9873	10.1716	89.5582	395.872	64.5626	552.848	323.081	138.053	77.5549	53.2376	92.8509	122.262	16.074	87.7078	90.3355	65.9273	63.0419	45.5495
TCGA-AN-A0XW	170	0	25.2701	19.3132	54.5587	152.625	63.9565	17.8064	76.6862	402.3	55.8747	308.547	196.477	75.714	102.481	54.4494	177.582	376.688	26.0921	124.239	75.5689	36.9585	92.2296	64.1296
TCGA-A8-A09A	304	0	36.5833	41.8359	73.3769	142.986	26.7779	10.5463	62.1999	155.504	67.5637	290.717	140.518	71.4733	109.352	28.4532	259.564	379.942	57.1466	54.1072	45.7098	80.1364	96.8142	60.1837
TCGA-A1-A0SG	434	0	26.4895	16.876	68.4316	109.629	35.5101	9.56326	70.8059	302.111	52.1902	358.603	224.521	97.9108	99.3302	52.3782	293.587	278.669	51.9617	102.83	74.2467	92.4594	78.084	87.6474
TCGA-BH-A1F6	2965	1	33.5611	22.2644	57.4516	132.243	34.8048	2.42844	133.743	597.928	77.4366	378.551	295.196	94.1893	84.6184	71.1004	184.808	266.404	55.912	51.9768	170.863	72.3131	139.826	76.8853
TCGA-E9-A249	217	0	21.3199	20.0432	61.1881	152.407	36.2902	40.3789	55.1301	518.738	86.5179	524.099	386.171	170.744	136.132	99.8585	101.267	337.168	43.5715	168.199	167.834	73.1656	60.5041	114.519
TCGA-BH-A1F2	959	1	36.3359	30.5608	101.871	198.386	33.1144	2.65961	104.985	139.036	147.028	103.463	86.0441	63.9756	169.987	36.0696	249.864	419.258	33.1592	70.2072	52.1897	203.562	91.5429	63.2733
TCGA-A8-A096	0	0	22.5029	28.755	53.4006	122.254	53.749	16.3529	63.6444	480.851	49.2801	462.95	285.282	103.316	75.5965	67.5759	114.136	182.591	24.5309	137.59	73.0169	30.2527	70.1917	31.1157
TCGA-AR-A1AI	3296	0	33.6599	43.1161	57.5841	168.626	35.0473	6.55479	170.185	212.951	47.9158	297.926	362.273	84.3259	90.5125	40.3823	257.628	653.832	62.4909	109.146	74.9476	34.9458	69.0356	137.297
TCGA-AC-A3BB	987	0	16.7044	14.6105	42.6091	84.8368	77.6699	22.0952	55.9633	597.705	60.4089	615.705	380.462	171.559	79.5772	91.0477	78.1437	155.942	30.5928	154.543	119.221	47.8791	80.0914	62.3969
TCGA-BH-A0WA	701	0	47.9943	19.7567	66.5085	184.868	52.1534	1.19827	208.018	335.278	54.2395	251.501	221.449	71.9558	83.389	39.7589	175.347	337.592	58.3279	47.2498	93.4873	95.1166	114.368	63.0677
TCGA-AQ-A1H3	989	0	30.673	26.5638	67.3208	153.027	51.8385	7.27412	51.6671	439.41	57.9023	422.745	282.238	110.493	94.5709	53.0649	132.6	275.903	31.2961	102.689	75.8094	73.2771	72.1436	114.417
TCGA-BH-A0E7	1363	0	45.5971	29.3175	75.4472	142.248	31.3767	15.7117	61.0604	140.174	67.1252	397.406	152.601	67.4054	90.5961	41.513	193.355	314.247	36.7521	87.6438	35.7349	194.535	81.972	72.0962
TCGA-BH-A0RX	170	0	33.3472	16.9779	45.3334	100.219	51.8072	17.1561	73.2567	542.35	53.7219	539.666	352.789	147.791	84.6333	67.8509	246.462	200.196	49.6912	121.954	210.129	57.175	136.458	89.1783
TCGA-AO-A03U	1793	1	21.4959	24.7174	32.6249	106.107	51.2252	6.05408	89.9793	236.043	44.4557	509.157	220.201	81.8453	55.1214	55.1629	69.6303	253.683	22.7524	85.8561	66.5515	15.1899	80.8959	57.5276
TCGA-AR-A24L	2866	1	35.1769	36.7457	78.8728	112.385	27.6172	2.9236	62.4221	162.721	111.327	146.313	99.1384	55.8841	103.263	36.3736	177.205	292.352	26.4411	83.8941	35.9626	64.1003	109.997	50.9644
TCGA-E2-A1IJ	865	0	16.2601	20.0347	38.7499	102.156	59.4702	12.1762	46.1076	364.55	40.4278	364.163	274.175	98.1712	75.5555	51.6352	104.602	196.403	26.0708	94.6348	89.2829	25.006	82.5101	48.1484
TCGA-E2-A150	1935	0	25.9031	26.0617	34.382	111.257	19.377	8.90976	132.927	149.322	62.1337	168.117	233.264	93.0628	83.6782	31.8877	242.435	448.011	42.6506	58.1212	47.0409	149.053	82.6398	55.4554
TCGA-E2-A15H	393	0	31.8971	23.5327	60.9883	94.1108	58.6144	14.3478	80.6747	444.863	72.5016	404.899	178.817	102.163	114.874	64.9707	194.191	425.836	78.6502	128.547	93.511	31.2588	101.648	97.9421
TCGA-BH-A0E0	134	0	20.7217	18.9434	46.6358	110.293	23.0197	4.8617	81.4918	625.68	47.1797	585.596	552.136	192.231	102.564	101.457	319.212	343.08	94.0393	47.559	299.064	34.8388	85.4869	123.284
TCGA-A2-A0D1	1051	0	33.5136	25.604	38.4765	53.8038	22.7178	2.95203	77.6971	617.364	38.9728	1251.37	575.436	208.103	46.505	42.6148	109.24	306.592	84.4314	60.9054	106.171	43.9931	62.8486	37.0969
TCGA-A8-A09D	1522	0	21.1452	21.1584	56.1793	118.206	42.047	7.26292	73.4272	238.404	47.1235	321.544	256.725	62.9773	93.366	33.9286	152.78	278.092	42.2593	153.859	80.9253	8.77509	114.252	86.4994
TCGA-AQ-A1H2	475	0	39.5589	36.8639	63.5384	58.2093	42.8595	12.5233	70.9562	449.327	88.0241	541.501	177.598	121.15	117.783	70.1358	204.87	328.703	27.2934	199.65	42.475	63.7316	64.1326	76.3471
TCGA-D8-A1JH	426	0	25.7984	27.4218	43.4612	129.339	45.1194	11.3567	69.1467	224.193	66.4536	427.739	205.331	79.4894	91.0842	42.0192	150.318	417.102	34.961	95.7862	55.5192	46.6908	71.7499	58.3234
TCGA-GM-A3NW	3361	0	14.7813	20.4379	44.1257	67.3254	31.6594	39.2359	72.1797	442.751	41.8095	492.316	242.416	152.206	70.407	49.3444	64.711	183.117	19.447	134.332	67.6615	42.7859	76.6633	108.236
TCGA-A7-A0CD	1165	0	29.2322	24.2009	51.7647	126.203	32.9267	11.2243	62.8869	491.397	51.8943	756.208	266.187	128.214	119.393	91.0995	164.163	161.189	25.7589	90.4818	104.225	69.5952	50.1207	55.0529
TCGA-A7-A2KD	679	0	48.4593	25.3083	80.3906	190.026	36.835	13.0243	100.228	185.026	124.907	338.579	137.6	82.2806	103.931	44.6431	100.704	204.714	36.0177	98.7287	63.0104	205.591	93.0932	70.7622
TCGA-AO-A03L	2442	0	21.0192	33.7315	55.1804	191.817	37.5999	11.0862	111.561	511.204	71.0405	482.781	229.493	87.4916	153.344	66.6239	73.9511	347.127	69.058	222.749	144.329	39.3146	90.5072	64.0545
TCGA-AR-A2LR	846	0	39.6182	35.3716	46.9289	162.604	44.4604	1.66159	65.3875	520.341	54.0128	493.685	439.635	119.605	83.1168	69.4899	101.285	483.022	17.5673	22.6584	148.33	48.7047	82.2793	88.541
TCGA-E2-A14T	2311	0	36.4544	24.0707	62.5689	103.194	46.4686	5.24994	122.695	268.808	76.5109	315.664	224.458	89.45	82.836	56.6632	191.621	525.772	62.2987	106.699	68.3244	24.1304	82.0735	154.709
TCGA-AR-A24U	2363	0	97.4528	35.4182	90.0718	156.864	29.2518	9.45352	116.353	193.891	70.2573	297.698	161.043	59.1176	86.4713	38.391	269.761	229.378	36.5567	84.4653	51.368	137.258	89.9414	80.579
TCGA-BH-A28Q	1119	0	25.0154	30.2497	61.1106	128.376	30.3348	21.2513	48.7441	562.372	63.7678	719.976	369.124	171.928	93.2546	77.5803	99.3194	263.745	42.3029	82.8109	94.0844	52.7561	63.3034	66.7216
TCGA-C8-A3M7	1034	1	20.2902	28.3209	49.0324	112.462	43.4292	10.4713	59.911	355.004	50.2263	615.843	370.052	156.254	90.9168	89.3208	75.7694	188.309	24.7315	81.7425	112.517	57.3505	80.6818	56.3986
TCGA-BH-A0EE	943	0	24.2253	22.896	73.7568	77.7064	24.4178	20.3437	232.703	306.563	24.8645	385.261	342.006	90.7817	87.2905	62.6476	434.707	401.869	32.5151	276.149	76.4449	122.632	98.6184	143.383
TCGA-3C-AALK	1221	0	15.8223	17.6475	45.086	103.832	51.5173	11.8415	48.1116	464.875	44.0068	607.637	279.621	110.283	81.8842	76.1699	112.347	239.895	37.8199	109.171	102.411	36.3776	83.5229	74.3462
TCGA-EW-A1OW	694	0	27.1272	19.1941	44.8035	162.743	46.5501	2.68318	115.915	460.895	43.4604	267.086	139.723	72.1809	67.023	58.1772	238.876	196.005	46.98	50.6512	122.044	38.8989	82.3817	56.3946
TCGA-E2-A108	837	0	32.5224	22.6959	55.1456	111.928	72.7755	14.9638	75.6576	355.756	59.3875	358.19	273.096	99.707	99.4728	55.0644	196.388	191.846	36.3817	100.776	88.17	71.7472	109.848	52.2923
TCGA-A2-A0D4	767	0	43.4402	23.3494	63.2885	94.9351	33.7965	19.7397	86.6045	230.108	60.3374	301.875	154.903	54.4341	135.212	27.0196	199.68	365.338	58.6414	293.028	33.0075	103.671	121.258	147.341
TCGA-E9-A1RA	976	0	24.7022	18.2386	50.407	112.271	43.6271	26.8522	70.3123	740.327	75.3733	707.589	434.345	164.321	104.139	110.581	123.96	308.546	30.5814	126.004	136.943	56.4364	63.508	78.9341
TCGA-V7-A7HQ	2033	0	12.9558	11.0991	29.6223	41.7025	46.4932	57.0692	37.9744	1361.77	38.734	491.687	505.821	252.967	114.594	138.118	216.001	300.15	59.7384	215.339	249.027	103.774	54.0621	58.337
TCGA-AR-A24X	2548	0	26.5637	34.5297	66.6883	159.17	33.3903	27.862	55.7575	352.073	62.5576	461.817	374.107	154.887	115.982	84.7044	104.582	313.936	33.002	90.6478	95.0601	46.5889	57.0069	89.0077
TCGA-D8-A73X	368	0	14.5182	19.8057	47.3017	92.9087	41.545	22.0663	43.2965	336.876	47.5955	406.237	307.345	151.263	93.5299	74.6543	131.711	138.496	26.5917	135.855	54.6633	68.4019	57.2621	74.4963
TCGA-BH-A0W4	759	0	22.3909	29.2441	64.1594	156.333	43.0695	9.63522	58.4575	395.699	56.8947	601.658	304.273	116.974	88.3768	69.1138	91.2773	170.201	31.4902	86.1868	88.4294	71.5129	78.0615	48.7377
TCGA-BH-A1ET	2520	1	27.2791	27.323	70.2947	163.171	39.1955	7.60316	55.7396	251.403	52.7009	230.513	231.171	90.3504	105.28	54.5748	114.215	200.061	30.8584	98.7504	56.45	27.6614	78.3625	66.1667
TCGA-BH-A0C7	2767	0	29.7706	18.2707	75.316	112.029	29.0534	12.7517	43.9627	225.309	59.2814	261.913	186.855	53.5376	92.4716	29.9037	181.181	240.113	42.1655	115.554	73.7932	45.3907	81.6036	88.0695
TCGA-LD-A7W5	216	0	15.485	18.2841	24.9948	61.6084	52.3695	32.0469	57.4295	286.194	42.8464	559.984	391.628	152.755	78.8067	62.1639	102.218	109.508	34.8097	162.092	92.0689	298.329	71.8094	47.6271
TCGA-D8-A1XK	441	0	44.0428	48.1375	80.3357	232.422	28.856	1.97748	160.512	266.833	46.0748	195.974	217.162	108.039	114.571	42.6093	272.423	862.236	84.0055	79.8668	123.16	77.5479	82.56	71.7145
TCGA-A2-A0T4	624	0	28.3338	25.7482	57.0999	124.785	63.5694	16.7107	65.1654	538.835	61.0592	461.526	272.676	134.537	98.9281	65.934	99.8405	291.591	20.5065	179.689	110.572	78.0904	103.251	72.7273
TCGA-AN-A0FX	10	0	41.5615	15.3173	38.024	76.1902	33.1063	1.90173	151.667	217.872	58.554	561.802	269.49	92.7266	65.0495	74.2959	107.539	229.782	53.6633	30.569	107.787	195.327	154.864	107.9
TCGA-A2-A0D3	1873	0	34.43	34.6543	68.8764	117.702	34.6448	22.877	53.1871	410.943	70.7808	629.095	351.877	157.778	123.607	74.1496	147.169	358.084	34.7115	114.441	90.4775	70.9026	69.5156	118.875
TCGA-C8-A138	380	0	13.4303	11.252	43.7743	67.4328	59.6684	47.8704	46.6587	491.279	66.0599	309.756	233.291	114.817	167.407	86.4177	162.172	534.33	50.0573	262.676	116.35	48.1266	53.5955	95.6986
TCGA-AR-A24R	2653	0	38.3517	28.0598	83.8125	164.724	44.4451	11.2694	121.126	147.746	181.333	271.171	197.585	71.1379	112.168	43.2175	144.024	478.379	32.5503	110.151	61.4314	76.1539	104.962	91.4946
TCGA-BH-A2L8	612	0	17.1997	20.2173	54.5484	108.784	56.9848	26.6392	59.449	542.393	54.4547	942.742	464.963	182.504	151.697	93.5822	128.681	379.876	45.2407	207.649	148.385	26.6883	71.3898	81.587
TCGA-E2-A14V	1042	0	39.2675	36.3951	83.348	172.523	32.717	7.69265	144.283	235.703	104.672	372.523	262.716	120.789	131.433	47.4142	99.5783	329.589	38.0946	96.5695	113.117	87.755	109.128	77.7667
TCGA-AO-A0JE	2335	0	18.5579	28.7042	52.4614	104.982	45.2785	19.586	76.3247	357.08	52.7181	310.264	154.413	73.9472	71.774	33.4471	260.239	535.767	44.3864	135.444	92.5159	21.0165	96.4505	72.5808
TCGA-A8-A06O	396	0	102.863	29.654	44.88	84.7231	23.4984	7.51571	69.0719	432.877	62.2399	441.903	197.472	54.3102	120.486	64.7069	291.686	277.407	47.0212	65.4673	45.9291	157.173	58.6868	86.0271
TCGA-AO-A0J4	1587	0	51.0782	42.9657	57.6613	94.8406	36.1423	5.86712	131.939	327.568	48.4091	564.813	248.352	119.401	18.4146	66.8602	160.07	279.045	35.9947	63.3292	77.2666	135.352	99.579	51.0027
TCGA-EW-A1P3	1611	0	14.2445	14.8706	40.1601	120.989	62.5025	16.3056	34.0782	664.983	34.3303	387.987	307.613	133.904	81.2205	70.0883	133.559	198.824	29.93	216.59	111.512	50.4236	44.2067	91.3435
TCGA-B6-A0WT	5739	0	22.4066	32.0144	53.7614	140.592	41.274	8.86341	51.9044	178.148	41.788	293.088	161.31	59.0698	91.297	39.7403	130.305	395.255	30.7009	68.3582	36.577	42.9954	72.214	55.4742
TCGA-C8-A26W	381	0	20.3874	25.4722	89.135	146.356	40.0298	17.6322	70.6791	271.5	51.2455	351.299	179.674	107.037	131.34	38.1242	206.533	287.047	51.1328	163.073	93.2254	83.6798	91.4497	49.9051
TCGA-AN-A041	7	0	26.4828	20.2988	30.3495	124.108	45.4419	10.0227	66.0658	215.986	62.0029	281.289	164.869	71.3684	81.4035	44.6342	50.9517	217.923	41.4971	109.255	52.7459	6.88242	69.1664	45.0236
TCGA-D8-A1Y3	430	0	80.8204	31.2438	45.0112	143.407	31.8462	15.5429	69.2588	1167.38	46.3309	622.917	409.227	129.95	214.217	184.762	412.891	344.523	99.3565	175.591	454.69	149.349	34.6077	117.117
TCGA-B6-A40B	3152	0	14.5369	16.1812	53.8424	80.9852	52.3064	45.1144	80.6193	637.927	54.163	380.821	203.513	138.035	88.1925	63.5769	68.1911	211.091	20.9093	117.263	79.0463	64.2402	80.2913	131.389
TCGA-B6-A1KI	2236	0	15.1504	23.074	59.5267	111.946	36.0256	9.714	60.2185	247.486	76.0033	396.735	203.254	87.8818	82.8436	49.8833	152.201	217.994	30.6425	94.9595	75.2002	52.9739	79.394	73.6189
TCGA-A8-A090	0	0	42.3852	38.168	43.5197	143.703	34.9939	4.50763	65.6105	337.615	44.9436	227.827	125.429	51.5288	96.699	39.6329	193.917	215.549	41.3455	92.7241	45.566	54.2841	53.1168	83.2285
TCGA-BH-A0B6	2483	0	21.4442	23.2624	44.4395	81.7818	67.8395	28.8504	84.0126	419.77	61.2959	511.456	312.316	143.28	87.8331	65.7618	145.152	165.859	47.1328	269.721	104.572	40.7895	123.564	55.0996
TCGA-A8-A09W	30	0	56.4368	33.6329	107.956	137.003	49.2486	8.02538	100.574	284.2	75.8144	306.269	171.14	118.42	148.871	79.5374	280.576	400.164	70.4066	171.788	101.482	121.034	163.151	151.553
TCGA-AO-A03M	1866	0	30.3848	30.1613	82.8353	180.894	41.1394	17.6888	108.712	217.853	144.566	326.181	275.01	77.5565	155.586	34.9038	341.401	753.541	76.5469	207.753	80.6793	71.9725	109.602	103.432
TCGA-E2-A1L6	1648	0	23.5264	27.742	51.8656	133.851	52.0377	15.3547	56.5807	389.033	59.5921	604.105	278.172	110.775	90.3694	57.9686	105.028	154.917	24.7586	98.2309	81.6966	66.5353	77.5327	67.6428
TCGA-AR-A0TQ	2784	0	28.5411	31.7745	50.5384	128.685	50.1867	15.285	102.961	168.492	55.8634	256.353	132.723	60.8042	114.856	35.8999	109.662	321.787	56.5771	407.625	59.1945	61.3962	105.895	91.9793
TCGA-B6-A0RP	3126	1	27.525	23.2116	41.6193	108.362	54.3231	14.4167	42.226	612.708	55.201	289.566	220.007	128.342	73.5212	69.284	77.3016	225.623	24.7331	127.025	79.7454	57.0113	63.5839	40.7593
TCGA-AN-A0FK	213	0	26.2099	20.4375	60.9074	116.549	30.3657	22.2487	87.1704	328.47	52.1289	323.881	148.192	75.5051	137.599	68.4429	130.069	355.117	70.1616	129.153	85.706	42.632	104.605	86.1681
TCGA-E9-A22D	1248	0	20.1009	25.0895	50.2349	120.105	67.4227	48.8758	113.351	306.295	63.2523	400.592	245.104	117.999	155.879	52.7966	167.454	777.886	45.1172	462.435	93.2149	43.1484	96.6224	75.6954
TCGA-BH-A18L	811	1	126.645	31.4123	65.5759	92.464	26.1026	5.05509	68.4376	243.032	100.893	189.155	166.242	65.0625	161.914	38.5162	219.394	668.826	89.7079	147.623	49.7592	241.054	75.7168	136.738
TCGA-E9-A1RG	647	0	15.5407	16.6834	35.5504	74.1689	63.3796	13.5358	138.951	596.086	84.0969	389.397	258.373	109.48	114.909	58.5831	323.891	509.707	75.3889	237.727	126.53	89.6621	89.2989	106.881
TCGA-D8-A146	643	0	21.9869	23.5836	52.5692	142.563	52.1964	9.1796	47.0314	238.774	62.2943	292.401	158.978	63.5629	71.3987	48.3669	106.517	217.294	26.1864	103.516	53.7335	51.0083	93.1829	54.3251
TCGA-AO-A0JL	1683	0	31.4872	16.4034	28.6179	30.9444	28.5004	1.71379	20.0697	517.527	35.8751	326.445	289.993	232.085	35.568	153.313	87.2273	193.04	20.3928	36.928	161.613	20.8054	32.8288	65.0287
TCGA-EW-A6SB	760	0	29.0012	18.3468	33.4273	118.353	50.4125	36.9461	74.3546	752.867	41.4834	513.031	468.728	254.96	101.511	140.501	260.194	133.558	56.8696	126.507	432.632	88.6345	65.3551	40.6466
TCGA-3C-AAAU	3928	0	34.676	17.2656	38.4229	83.4765	26.6428	2.28743	65.4344	484.492	44.4585	323.851	204.017	58.4567	73.2107	40.746	87.2538	228.545	36.7523	68.3528	69.3977	16.7424	57.8282	71.1085
TCGA-GM-A2DF	2155	0	23.5877	19.071	35.2287	62.2988	78.9792	8.6114	51.7953	563.221	41.5784	575.773	431.71	168.194	45.7182	109.193	185.996	242.666	48.5186	44.8207	110.976	50.0135	88.6369	75.2977
TCGA-E2-A15J	1640	0	31.0373	31.7559	72.5994	113.603	28.3637	46.7717	47.8633	774.822	53.1966	1048.01	545.06	220.687	101.127	136.186	115.394	321.332	40.8623	84.8351	162.021	72.8097	65.7523	66.0639
TCGA-EW-A424	715	0	17.6741	22.4528	48.9406	85.0712	37.8934	17.2479	48.1555	589.992	49.3597	569.529	306.981	240.5	117.56	104.231	60.8533	124.06	41.1702	69.646	138.486	60.9582	64.2487	69.7918
TCGA-A8-A07Z	1371	0	11.7043	15.2426	64.628	76.9162	58.3023	37.3379	109.276	405.122	75.5184	335.915	169.224	88.7447	129.219	34.5509	223.745	266.201	34.0712	204.616	54.8282	32.63	129.097	80.0635
TCGA-BH-A0BF	1324	1	35.1932	19.3171	46.4725	117.979	53.505	16.7617	74.5263	307.979	80.757	313.505	217.458	88.7666	87.0625	56.7828	110.891	156.024	41.9512	110.464	63.5871	107.488	88.8311	47.9822
TCGA-E2-A154	591	0	40.4507	22.7569	47.5134	137.275	46.7265	11.6914	141.628	456.308	62.044	545.436	280.388	163.778	119.575	86.8047	106.486	312.252	31.7666	89.3102	102.908	80.79	77.6709	124.784
TCGA-A8-A08T	3409	1	36.2106	41.0934	73.9771	96.3532	30.0162	10.2428	108.16	380.898	48.4945	630.231	351.412	176.198	99.2895	85.7963	129.56	147.187	25.5147	73.5081	91.9436	252.592	56.8857	89.01
TCGA-EW-A1P4	907	0	18.9449	26.0798	76.4769	169.259	41.2275	8.07057	135.436	338.386	69.5007	331.444	232.471	76.3241	76.2327	38.4423	142.371	260.37	39.1868	94.1305	95.9208	106.941	94.0438	89.8455
TCGA-EW-A1J1	575	0	28.0368	21.1936	54.623	103.77	33.9338	16.5455	80.9373	412.448	63.1504	496.731	162.184	101.692	102.872	41.3501	150.196	407.889	71.2219	151.289	64.7649	51.6735	142.702	71.9704
TCGA-A8-A084	458	0	19.6555	20.6927	64.0018	152.709	56.6263	16.0005	55.0022	130.268	89.9269	235.6	157.858	63.2047	109.633	39.3521	130.062	364.246	39.0639	133.45	50.8079	117.281	85.7851	70.4589
TCGA-E9-A1R7	1130	0	53.3222	19.4748	70.0817	172.049	11.1955	0.963204	63.6542	174.891	74.4626	300.683	102.316	77.6217	123.671	18.8166	83.1902	382.755	40.4345	71.3817	45.9641	42.6489	59.3726	82.4613
TCGA-AO-A0JA	655	0	27.5671	33.7228	77.0288	178.833	37.4871	4.62741	69.2418	170.049	72.0292	213.818	119.927	74.7933	109.243	29.2498	94.3494	318.015	47.772	120.67	40.5124	33.1404	105.907	74.1687
TCGA-A2-A1G4	595	0	36.131	32.0599	77.7653	175.827	49.147	10.6628	71.7776	438.777	59.1454	550.184	343.8	147.966	104.448	66.0499	103.567	384.346	88.8509	72.0632	101.015	321.303	75.5342	83.9661
TCGA-C8-A12K	0	0	35.6079	45.7239	61.5558	127.365	47.0303	9.45157	80.6099	375.682	51.4596	417.642	413.02	132.119	185.524	52.8082	254.762	314.207	61.997	144.915	170.54	91.6268	68.8071	73.3009
TCGA-A2-A0CK	4159	0	16.9938	15.5045	38.9214	84.3022	53.1467	29.2117	46.4805	743.209	39.2813	996.053	537.524	233.45	85.764	105.081	72.4407	150.009	30.3819	135.794	148.622	36.8852	54.0405	46.5477
TCGA-A7-A4SE	644	0	23.1467	28.7671	66.1275	87.7545	42.7894	3.72745	114.784	171.124	54.8712	324.703	90.1265	87.8996	102.824	37.7966	93.318	165.734	59.4855	45.8871	54.5028	42.0858	112.083	49.4378
TCGA-C8-A274	508	0	23.8245	28.1417	74.178	145.902	29.2649	12.0671	70.4819	234.145	77.2512	278.363	168.867	157.304	74.3192	32.3994	59.8929	232.821	36.2075	102.827	50.7841	86.4362	78.1345	88.6859
TCGA-BH-A0B0	2477	0	13.1572	13.6185	49.3113	108.582	64.4614	17.0138	65.9911	603.866	50.6844	413.267	331.301	111.075	86.2795	75.4372	127.402	202.076	33.3831	212.517	159.046	72.3665	100.162	86.6227
TCGA-BH-A1EY	538	1	29.6055	26.7553	95.0591	163.968	45.0677	4.51757	98.3218	363.094	56.2297	190.163	142.225	49.4426	135.05	26.0309	202.125	389.8	61.6081	92.2558	47.2843	151.532	94.1814	104.101
TCGA-C8-A12O	385	0	59.2739	23.837	48.3295	186.833	41.9391	9.34319	173.544	318.401	71.5973	412.942	170.237	54.9079	131.179	57.6396	198.392	412.954	54.7109	99.7544	75.096	96.8552	81.0484	78.3422
TCGA-BH-A42U	3364	0	10.5663	11.3526	26.2568	59.5694	63.1533	24.932	47.1185	944.593	38.381	1146.62	643.682	284.093	78.6824	139.897	86.0331	195.95	33.9032	125.879	208.014	19.1334	53.5489	51.293
TCGA-AQ-A04H	754	0	35.0005	25.0796	115.425	131.08	70.5135	8.55687	126.796	105.076	105.533	237.595	138.204	45.9508	106.359	43.1593	118.57	261.815	47.3549	83.7328	40.9388	89.8512	90.4295	68.3077
TCGA-A7-A425	447	0	9.25034	13.8066	41.6807	69.677	59.6782	15.0939	79.404	465.549	44.8547	390.544	281.817	116.374	73.9323	79.924	118.918	131.907	41.8296	97.7142	88.5845	17.8961	84.1142	79.2597
TCGA-AN-A049	19	0	45.2347	19.8227	68.6742	131.536	36.3898	16.0492	84.1899	319.707	66.8117	230.126	145.178	84.7433	115.419	29.5783	216.02	313.68	82.9796	181.957	70.0406	79.0504	98.179	64.8355
TCGA-A8-A06Y	791	0	22.9623	32.4727	57.9495	91.4996	20.2256	16.8641	67.8695	207.515	70.7592	351.254	161.029	90.5587	98.6363	56.0568	170.039	448.996	41.7621	132.921	65.9926	28.9915	131.729	94.4433
TCGA-AR-A2LE	4239	0	33.8419	26.8993	46.3118	113.711	33.3792	69.8495	55.6234	490.687	45.2466	1404.55	694.478	306.126	65.0799	151.883	74.5148	150.873	22.4585	67.6965	207.25	56.2022	37.7402	46.3644
TCGA-AC-A23G	2248	0	18.8987	16.4608	29.9145	78.5526	67.9402	3.90029	48.223	489.154	44.7794	542.476	343.1	141.938	49.5544	70.6581	70.0328	121.855	18.203	75.618	103.807	19.938	86.2313	42.9881
TCGA-A7-A5ZV	368	0	32.6642	17.7344	29.1191	39.3541	29.62	1.47064	130.899	333.591	44.2958	172.757	199.145	63.9552	51.4062	13.8528	812.053	162.591	40.1565	62.1454	73.2893	10.5413	218.982	76.9941
TCGA-BH-A0BL	2278	0	24.9719	20.2003	54.6926	159.382	50.0869	8.68619	100.8	199.621	35.9163	215.818	178.235	73.9929	70.5479	30.3271	93.2122	240.457	28.9455	101.051	62.4506	32.4919	85.4494	67.6105
TCGA-EW-A1PA	575	0	19.387	22.5054	64.094	248.118	55.1007	11.7727	74.2921	203.335	152.174	290.759	269.753	86.5084	108.632	35.1978	149.177	333.768	51.9266	88.2537	82.5186	24.4098	99.3337	46.1447
TCGA-E9-A1RC	1224	0	44.8877	32.7608	75.3407	118.602	38.9036	6.36316	275.213	350.804	85.6976	244.38	140.821	76.737	123.345	54.3064	156.628	1227.57	50.8683	105.87	50.0427	62.4651	80.6686	157.088
TCGA-A2-A1FV	714	0	46.7257	33.8752	84.2415	136.011	19.0836	0.191198	57.498	260.013	47.9912	479.269	276.535	94.8689	139.849	60.2616	52.7146	254.957	31.6375	29.6997	59.9836	70.3228	59.4857	54.8046
TCGA-BH-A0AU	1914	0	40.0008	37.3142	54.5222	195.702	39.2098	5.62397	62.1893	158.418	89.8711	211.883	144.873	46.6859	100.746	22.9734	161.675	311.365	58.0181	84.6157	63.3637	91.7279	72.5228	78.3175
TCGA-LL-A73Y	477	0	38.6233	17.8162	34.4105	153.173	37.3126	6.09264	58.1606	265.221	47.6985	358.197	243.669	124.181	60.7549	51.7702	117.905	158.682	21.7913	47.1516	100.206	59.8283	77.4283	40.8065
TCGA-D8-A1JC	480	0	63.678	37.5233	95.8393	105.893	36.8879	8.11195	83.6055	155.302	100.701	159.632	74.7185	42.5987	112.62	15.7794	150.798	493.758	73.2266	144.922	27.5725	55.0272	97.4197	106.832
TCGA-E2-A1B4	1004	1	10.2451	13.1318	46.0134	80.0196	46.0662	25.4389	40.1756	866.901	46.9182	893.979	474.083	190.201	83.9786	119.9	164.511	104.032	28.5894	146.784	133.204	125.573	49.6992	72.0384
TCGA-A2-A0EW	1884	1	22.3987	20.7112	50.2479	107.142	48.1522	4.85439	54.5579	351.9	51.9305	431.508	324.804	118.034	76.3915	61.1346	97.0782	134.342	26.0156	97.6306	87.6384	24.479	61.7881	61.7952
TCGA-E9-A1NG	786	1	22.5486	23.7992	43.9664	152.137	69.1656	9.06255	128.034	261.54	62.7268	238.56	228.543	86.6502	103.327	44.3348	101.724	354.013	41.8579	91.964	73.2611	40.9343	81.8918	60.189
TCGA-AR-A1AL	2971	0	25.9539	27.7221	56.3744	135.181	41.3276	8.46339	61.5369	202.242	51.6271	475.021	301.899	114.35	80.0665	58.3574	72.6064	179.223	26.9038	76.5207	67.0401	48.2113	62.1613	58.474
TCGA-LD-A7W6	404	0	18.6444	20.0809	44.7993	88.6996	39.4203	16.9109	44.6179	578.554	43.2169	445.442	323.888	163.334	86.2632	67.3986	105.335	112.551	25.5722	122.987	87.8354	55.3818	53.6645	36.9488
TCGA-JL-A3YW	360	0	22.2154	15.6782	47.2553	81.0823	50.2366	29.5732	144.872	382.437	62.738	345.065	245.245	116.05	85.9846	56.9888	118.493	475.46	45.1463	102.943	96.1253	25.6089	113.104	94.4751
TCGA-A2-A1FX	1847	0	41.0477	33.1168	34.6383	129.247	47.8501	16.27	55.8145	376.959	74.4747	406.614	189.972	80.8098	116.041	54.2043	137.136	209.314	20.6895	108.392	94.8163	79.7688	46.495	87.9119
TCGA-BH-A1FJ	1927	1	25.0093	34.0002	68.0097	134.352	43.4162	7.18336	53.7247	419.103	60.0517	345.202	243.875	110.683	102.877	50.2672	132.994	237.893	29.2535	131.559	65.7752	102.035	62.5731	54.1873
TCGA-A2-A0EX	752	0	31.4888	23.101	51.266	100.652	37.7208	22.5861	70.882	692.859	56.6232	1214.18	540.155	282.86	99.8751	122.91	177.676	197.558	36.9627	102.044	170.863	113.331	68.8004	87.9051
TCGA-A2-A0CM	754	1	41.0014	32.2146	62.0922	163.767	45.8823	14.9196	174.562	283.52	69.0333	283.274	183.066	89.3697	110.529	88.3821	244.553	626.638	51.6032	101.528	119.412	66.8687	93.1949	77.9253
TCGA-GM-A2DA	6593	1	12.1809	11.8797	34.64	49.0369	45.0785	9.51331	44.933	397.009	31.9057	333.533	378.354	152.856	56.8284	110.232	95.2575	103.525	25.1811	122.234	141.098	34.959	36.513	60.2937
TCGA-B6-A0X7	1781	1	28.9025	21.0895	54.8713	91.129	33.7628	13.3957	50.7949	595.586	44.5263	674.812	403.199	158.703	97.0846	77.5594	110.946	139.464	23.7002	94.3831	112.172	144.624	62.6245	60.0363
TCGA-AR-A2LQ	895	0	21.3246	20.3447	42.185	98.5572	44.0685	5.27351	42.6591	259.893	41.8037	425.972	210.5	102.4	47.9442	45.5946	103.922	148.849	18.0476	43.4755	72.5493	35.0666	86.2539	42.2741
TCGA-W8-A86G	347	0	14.8534	15.5905	35.6653	75.5184	36.3646	16.4999	35.8021	434.966	36.1894	774.439	420.477	191.5	65.4459	96.7469	91.554	136.508	23.1015	85.3093	112.71	74.1157	53.0431	77.5217
TCGA-BH-A0HO	76	0	24.1212	33.188	45.2484	90.758	37.5321	46.1354	52.4899	529.467	45.1563	746.114	289.454	140.385	65.9871	92.5649	138.993	182.768	32.1352	171.404	93.9899	22.6925	72.4402	58.8717
TCGA-BH-A1FU	1688	1	40.0335	53.1136	47.8448	155.444	34.6384	7.64074	151.137	406.847	44.876	449.89	334.969	134.13	81.4483	54.5962	253.398	304.442	49.287	54.7228	98.5452	115.983	112.392	64.5004
TCGA-A8-A091	1004	0	30.5912	19.3371	40.0345	103.883	37.894	12.2816	80.811	99.9424	40.689	412.138	138.257	79.1477	108.595	33.7584	66.7579	247.139	42.9905	72.0845	44.8492	84.9804	46.1868	54.2069
TCGA-E9-A1N3	1059	0	24.0519	28.8332	60.0883	90.5363	32.8641	5.52591	53.3777	363.315	47.6661	479.894	246.059	110.05	86.076	55.6801	117.389	404.121	43.9622	137.336	58.0959	16.2809	82.0083	71.0854
TCGA-AR-A0U2	2551	1	96.8678	44.1338	133.283	199.615	18.7441	4.1932	61.313	198.59	93.0762	138.722	78.4429	32.9733	240.155	12.437	74.3895	491.913	37.2747	123.873	35.9833	177.152	110.433	136.735
TCGA-BH-A0W7	1363	0	20.6535	24.6295	43.0328	96.7043	54.1651	19.7778	66.4324	468.132	67.2524	394.432	367.761	133.772	133.031	86.2995	118.062	309.644	38.8796	253.053	142.896	70.3086	90.8691	85.734
TCGA-E9-A1R5	92	0	16.6793	29.226	67.0062	131.816	34.1931	9.34241	73.3001	241.166	94.0478	362.726	147.845	92.4503	82.3145	38.7559	58.0116	319.501	39.2158	94.5115	51.8979	90.4022	80.7497	98.7646
TCGA-3C-AALI	4005	0	15.6775	12.2311	47.4091	114.543	47.4771	15.2427	83.8254	394.093	47.1006	171.156	138.204	69.854	78.2412	28.3318	124.087	316.769	64.403	127.143	61.6429	23.3585	114.515	50.5124
TCGA-E9-A1RI	1084	0	21.9254	24.7125	60.2914	114.347	33.7349	9.03246	62.2304	233.903	59.0567	211.655	186.152	69.6259	97.3564	50.9843	119.198	308.942	31.5634	133.075	55.9129	48.1384	61.6404	55.9615
TCGA-A2-A0ER	2263	0	23.0012	34.2306	67.5152	166.349	41.8343	11.2024	89.0405	250.006	51.0006	462.953	240.422	129.643	75.2579	57.1751	255.889	261.267	19.4187	84.5681	67.5113	40.1469	57.648	64.3632
TCGA-3C-AALJ	1302	0	24.2345	14.8342	54.442	100.192	69.9814	25.2224	48.0424	402.881	40.2235	397.16	230.069	156.194	95.7673	75.2174	129.242	198.295	47.5485	107.943	114.647	28.8072	130.705	86.3955
TCGA-E9-A6HE	468	0	13.8073	16.9021	46.2478	74.1777	48.7585	119.685	38.2243	1087.19	46.4281	563.709	624.793	234.417	102.887	108.447	108.139	328.077	35.8749	210.073	196.003	49.6118	83.4587	56.2999
TCGA-A7-A5ZX	336	0	17.8822	18.0774	41.1132	94.2694	45.254	19.7146	47.5643	630.78	46.1016	800.535	406.96	168.887	103.964	85.6817	72.0776	158.39	19.9256	106.812	106.281	43.0258	59.9317	59.3298
TCGA-BH-A201	856	0	25.3359	29.1126	61.735	156.475	36.7302	27.1213	61.9883	320.037	46.989	420.613	249.667	90.02	90.5802	50.3655	107.98	294.486	22.0066	65.3871	54.8426	42.5094	83.9334	65.7733
TCGA-A2-A04W	3102	0	20.1191	20.6254	31.6942	129.369	70.3764	11.0239	104.64	318.378	58.7585	385.161	261.04	136.229	69.4034	56.0591	464.206	173.152	56.5099	59.2752	123.261	75.0651	255.905	93.6279
TCGA-D8-A73W	244	0	24.277	39.0937	57.759	99.0483	46.1969	29.1856	71.8418	368.291	40.0059	287.906	115.311	95.4273	64.8796	48.1845	47.6004	194.552	27.5914	129.549	51.6197	39.8385	103.671	51.5622
TCGA-A7-A3IY	345	0	21.7113	24.4131	47.9107	100.966	55.0641	27.7281	85.7326	784.028	61.3225	749.627	397.488	181.581	89.8351	66.6576	138.683	247.861	28.6342	146.255	130.326	41.9191	101.784	67.2352
TCGA-OL-A6VR	1220	0	33.2162	22.806	48.336	83.3051	35.7946	59.8758	79.0104	707.583	49.464	1070.76	443.748	206.592	98.3115	110.727	142.343	198.081	42.1224	219.458	123.753	158.936	60.9294	96.9771
TCGA-EW-A2FR	1673	0	16.9128	21.3546	44.8218	126.078	45.225	9.18544	94.0613	194.083	42.1707	322.331	165.522	76.6776	76.0353	35.1256	118.252	189.452	26.2082	75.8358	67.3743	28.4897	95.6622	82.7243
TCGA-BH-A0HP	414	0	20.3626	24.9918	62.4094	114.543	49.2845	8.18615	45.4768	349.558	40.7021	1086.98	471.652	206.775	107.774	85.4789	187.668	231.828	21.9761	125.062	131.277	60.4852	63.224	76.7459
TCGA-AR-A0TP	3386	0	41.0847	27.122	62.2905	69.6537	23.3825	0.409128	121.525	1637.91	39.6657	559.407	276.072	109.427	101.368	29.112	100.618	398.981	43.6872	48.2305	64.7898	72.1413	71.8162	52.8079
TCGA-C8-A12X	385	0	20.6651	41.438	51.3754	106.68	86.2877	3.73018	72.7166	337.764	62.0858	319.524	232.31	64.4103	97.7244	57.7394	347.166	99.36	40.2611	127.846	76.8902	28.5917	94.5392	104.852
TCGA-D8-A1XJ	664	0	49.4115	36	97.7152	141.913	19.9566	8.69271	271.725	159.364	72.4451	294.564	135.315	75.4129	151.448	41.8023	208.352	382.6	47.0762	68.0755	62.1736	99.344	95.3545	126.172
TCGA-AR-A0TZ	3262	1	27.2798	39.3074	66.658	129.606	24.0238	12.1023	64.9946	229.478	84.8184	225.653	86.1406	72.0423	120.696	24.0813	66.3319	303.908	42.606	103.013	46.8003	59.9787	99.1992	66.3669
TCGA-EW-A1OY	908	0	72.1993	34.5812	41.9723	126.679	40.175	14.7284	134.036	563.03	79.3699	619.096	371.632	133.298	119.364	150.907	206.315	576.274	45.729	186.077	220.08	133.662	93.1858	105.53
TCGA-GM-A2DC	2535	0	40.2743	17.4046	58.3908	95.8478	43.3751	13.1208	43.3026	266.087	42.6233	174.518	166.345	69.8747	106.803	46.5722	228.735	420.556	84.4267	138.958	53.856	59.7848	57.1667	145.086
TCGA-BH-A18N	468	1	37.0553	28.7208	50.8356	115.63	35.346	23.3882	70.8039	370.301	65.0168	404.803	201.822	84.3503	125.461	71.6535	190.2	422.23	46.994	72.0482	58.2999	183.066	70.2897	82.1749
TCGA-E9-A1ND	838	0	19.4111	17.3243	55.7163	111.264	48.4373	39.8896	202.442	254.877	60.9615	235.304	190.362	113.93	69.7872	49.1284	195.845	393.188	31.8691	163.75	74.162	25.0715	111.042	74.295
TCGA-D8-A1XR	482	0	28.2344	24.0723	56.2543	113.591	31.1741	14.1935	46.9386	455.351	46.2827	320.564	183.481	94.3929	95.7545	72.8487	102.744	221.124	31.8474	86.689	76.3195	35.5027	82.8059	46.432
TCGA-A2-A0ES	2190	0	20.9768	23.1828	46.8219	122.904	39.6534	22.2098	56.2276	374.807	47.1583	610.354	341.156	120.809	84.508	61.0181	118.23	199.116	22.9479	81.7887	100.329	45.2704	69.1188	55.8599
TCGA-C8-A1HO	375	0	32.7765	49.455	57.2458	113.131	35.1774	1.87806	64.9369	278.004	58.1275	506.479	267.262	106.023	137.3	69.8616	173.485	491.816	40.6169	169.312	87.593	44.9612	75.3739	70.5018
TCGA-LL-A9Q3	532	0	14.9853	16.1694	45.1261	64.409	43.3129	25.6923	100.759	655.326	55.463	629.87	273.328	177.99	44.6451	52.702	132.416	144.238	34.4113	187.577	136.707	34.0718	99.1316	120.931
TCGA-A7-A3J1	343	0	21.2159	20.6094	55.8609	90.3967	61.7482	10.1856	48.2089	249.372	54.0291	307.649	253.881	82.8152	73.286	48.2319	50.4889	112.692	29.5109	149.186	59.4562	47.3119	67.9619	49.8657
TCGA-AC-A5EH	511	0	19.8241	10.8441	54.8031	83.7057	54.6664	9.37425	148.849	493.483	80.5332	463.265	221.711	72.1848	89.6612	66.5129	141.689	216.667	49.482	81.9874	60.7258	76.3606	67.8794	97.0716
TCGA-E2-A15O	289	0	35.4451	30.4409	54.8933	109.06	33.1938	22.104	72.1454	216.432	68.7724	253.674	118.867	94.7752	165.043	56.3988	192.489	355.907	37.187	120.615	84.5935	66.6769	78.012	65.3248
TCGA-AC-A3W6	0	0	13.1414	16.9818	32.8366	78.8852	78.9953	8.515	55.1333	381.331	50.3373	689.256	323.822	138.394	62.3566	67.4766	69.5351	96.2013	22.4753	97.2708	124.394	29.4022	83.1535	43.8894
TCGA-AN-A0FD	196	0	16.8597	17.3508	45.6935	127.849	55.399	11.7341	99.6067	442.881	46.2904	543.115	393.519	221.337	121.386	117.054	150.735	332.09	43.8501	188.691	180.095	30.1283	89.5891	77.3467
TCGA-BH-A0BM	1876	0	14.4444	14.9859	52.9416	79.401	37.7283	27.6023	41.2533	1052.49	46.754	816.145	517.141	242.629	93.109	180.525	116.568	190.122	26.3267	143.309	183.24	67.593	52.9754	70.6332
TCGA-E9-A22H	630	0	24.8024	34.8592	90.314	179.732	50.6917	2.70888	71.4054	193.93	64.9061	172.602	187.026	82.3326	124.282	42.5581	193.614	481.251	45.6655	191.693	56.5462	42.427	69.9674	72.8224
TCGA-EW-A1IY	258	0	39.4375	37.007	79.4301	162.491	39.2779	2.71959	44.2912	228.326	90.4218	146.523	129.251	99.7881	171.77	41.2978	179.642	494.006	18.7079	119.41	46.0865	82.1595	97.9441	72.2439
TCGA-E9-A3X8	478	0	10.0303	9.15977	24.9538	31.0233	52.258	92.4991	26.3952	1593.02	33.8695	1049.96	848.088	379.729	61.2172	200.473	78.815	146.332	25.8202	230.484	380.81	50.6199	54.1596	38.1517
TCGA-AR-A24K	1548	0	58.889	35.6734	47.6213	150.451	18.6645	6.75052	74.3358	1019.2	42.3623	779.223	506.985	215.244	115.077	133.428	167.086	485.597	33.9721	106.2	176.226	175.946	37.1266	87.832
TCGA-S3-AA11	421	0	15.2882	21.0524	59.8029	131.551	29.7904	23.3805	60.7084	348.988	46.8579	503.535	267.787	113.258	70.9309	61.3116	103.398	178.956	41.4538	106.085	80.4245	56.6275	68.8457	70.7346
TCGA-A2-A0CP	2813	0	15.5292	13.9848	41.6829	82.4065	64.9529	19.5583	45.4412	654.066	45.8853	693.059	542.89	251.972	78.1176	104.433	117.225	158.141	36.0647	121.397	169.645	36.3299	74.8774	80.0354
TCGA-B6-A0RU	8605	0	45.8622	20.3569	72.3064	137.36	38.9595	1.86949	157.067	356.667	83.0564	587.904	309.083	128.583	87.9389	102.358	206.007	481.237	43.3958	72.1234	142.822	39.6764	138.98	64.8324
TCGA-B6-A0RS	3063	1	33.4136	38.8225	55.5398	104.418	37.0984	25.4435	94.5312	379.698	62.3934	594.189	214.501	169.363	120.554	85.2344	251.353	401.907	51.4508	67.5866	99.3764	64.7654	109.52	50.182
TCGA-A1-A0SN	1196	0	39.1756	28.0277	62.4822	108.193	54.4772	7.2375	52.6565	305.947	58.5654	351.074	180.313	86.9567	125.953	49.4153	95.7177	325.028	62.4795	167.552	75.4715	79.0796	113.537	109.749
TCGA-EW-A1IZ	554	0	20.4776	23.0989	63.4955	131.747	63.3464	25.5562	100.328	442.998	50.5107	472.24	339.704	150.296	109.692	61.4833	256.929	110.233	39.958	127.166	111.592	73.3945	85.0733	78.2008
TCGA-A7-A13F	765	0	32.5824	29.8524	55.595	94.0359	52.5452	9.72286	71.4438	679.758	105.945	329.334	143.529	67.0499	106.243	66.7225	207.321	144.546	33.7147	68.5919	60.6795	54.5233	68.796	69.6531
TCGA-D8-A1JT	405	0	84.3096	46.1611	180.628	133.505	26.1212	1.80065	54.6361	181.788	112.033	87.1224	80.5299	48.3949	173.412	36.7649	383.125	278.103	24.1872	115.588	39.3277	503.684	134.427	290.058
TCGA-D8-A1JM	590	0	26.9864	30.4643	92.4642	165.061	11.8189	2.10154	112.337	445.918	63.82	400.764	241.262	173.62	165.897	47.2613	238.281	296.112	85.8894	72.388	134.655	40.5138	107.218	148.638
TCGA-BH-A0BQ	2255	0	17.862	22.6705	58.9468	101.49	49.7024	33.2064	42.1692	724.05	49.9482	789.279	501.203	187.565	90.3925	102.287	112.564	215.779	27.105	136.518	149.589	51.8628	83.7767	83.0812
TCGA-BH-A0EA	991	1	18.6576	19.4229	53.5706	101.101	55.5132	8.84442	76.5393	485.696	45.9603	629.046	344.471	145.364	72.5997	57.5316	79.5511	159.747	23.3231	77.989	86.601	28.6729	80.8659	52.7395
TCGA-BH-A0BA	1132	0	24.3859	18.2323	63.6217	107.467	29.3342	23.9478	74.1938	215.454	53.935	242.009	170.01	67.3822	115.852	48.0896	126.908	351.667	24.7146	94.2307	48.7265	54.4307	83.4943	84.4861
TCGA-EW-A6SC	952	0	20.3616	22.8544	66.4741	232.1	49.9653	16.3801	71.8876	350.179	47.9043	278.057	214.061	111.053	99.4724	58.4354	165.27	379.377	26.578	118.158	85.904	52.2027	66.1684	58.5677
TCGA-OL-A5DA	1783	0	23.0654	18.6532	28.1536	114.826	37.2138	18.6882	46.779	450.945	50.6563	686.979	320.279	147.994	121.625	74.5798	108.185	398.672	28.7083	91.7886	87.438	96.2967	53.6444	55.2141
TCGA-A2-A0T1	521	0	39.2687	14.2886	31.618	105.134	64.6112	17.4666	58.2919	352.326	48.9447	453.118	234.548	109.368	69.4009	42.153	173.588	253.138	52.2654	128.757	95.3549	235.907	109.896	63.5442
TCGA-AO-A0JC	1547	0	19.118	20.8388	29.0765	106.177	82.1496	46.9284	51.9587	463.389	63.0491	664.923	466.855	159.103	78.1138	91.5848	114.787	125.199	22.7905	187.251	176.732	9.03021	51.6179	47.9749
TCGA-EW-A2FS	1604	0	16.5909	17.0663	44.2875	122.112	35.1856	21.1317	45.4275	374.3	37.4526	398.326	287.221	136.006	79.7016	97.2722	220.928	97.2602	36.3715	172.987	127.918	43.6561	57.5215	94.7417
TCGA-A8-A09K	912	0	44.8028	24.0617	67.6078	206.807	36.7799	7.61455	92.461	277.5	72.7218	303.842	190.611	59.6938	98.1007	55.2187	217.009	337.017	39.4776	64.3757	69.3669	44.7245	76.6907	54.8383
TCGA-E2-A107	1047	0	18.2243	19.572	60.3885	92.0712	67.7932	18.865	61.2303	461.531	26.2686	339.916	170.712	77.3103	134.217	54.3041	122.61	300.745	50.7635	148.205	61.5708	34.3032	73.3378	87.0376
TCGA-A7-A6VY	266	0	29.3427	15.1136	63.3732	82.4104	45.3768	15.5195	209.462	184.74	56.8178	172.521	114.21	59.4263	114.222	30.6841	198.518	236.4	88.8732	81.808	42.1897	52.5822	131.035	73.0442
TCGA-E2-A14Q	1163	0	17.6137	15.5561	60.2125	165.8	62.7637	15.8344	52.5822	310.938	70.9357	376.564	284.903	94.2662	116.826	66.2006	147.129	324.767	47.9016	173.807	85.1064	102.484	78.9611	90.4634
TCGA-B6-A0IB	3941	1	15.9587	14.8759	48.5722	81.6353	44.182	5.43797	76.9976	426.507	56.0764	563.729	263.133	150.214	91.5812	41.2072	128.418	272.917	55.2193	169.879	135.255	56.8979	119.441	49.5913
TCGA-A8-A06Q	31	0	26.4238	40.5852	49.5616	111.864	23.3078	1.08259	104.686	249.298	52.5246	441.821	254.306	67.7246	136.065	69.5631	186.958	424.523	50.832	36.9509	81.3278	36.0742	59.9203	183.805
TCGA-GM-A2DK	2645	0	18.103	14.8202	52.5479	90.3761	70.5601	11.2499	54.093	274.195	69.0957	255.136	248.801	103.209	116.939	65.4774	217.233	134.114	37.506	123.836	84.4002	32.6432	75.3903	90.7619
TCGA-5L-AAT0	1477	0	16.0357	16.8108	38.8967	102.587	41.6438	16.2521	54.0924	503.632	45.5594	640.812	379.574	160.465	91.7364	88.3813	86.6852	222.77	30.1457	103.871	134.109	60.622	83.3891	47.1288
TCGA-A7-A4SC	446	0	24.7114	21.2542	57.6828	99.3914	47.2193	16.926	41.8535	213.991	53.302	268.352	135.256	73.8963	45.3876	33.7978	37.668	214.22	34.4693	85.2536	46.6806	35.111	106.37	86.7839
TCGA-A2-A0CR	3283	0	10.0885	11.3955	25.7868	51.636	104.457	55.4264	45.8285	1129.17	38.6029	982.69	724.441	313.805	66.4155	140.539	88.3223	115.469	25.9182	286.512	235.033	19.4464	68.4757	34.5265
TCGA-AC-A2QJ	446	1	15.7975	5.94152	7.24052	24.5371	110.445	12.0482	65.9944	798.712	24.5235	554.847	506.908	144.037	36.8364	84.7573	75.9027	69.8954	42.6974	98.2943	185.817	0.756302	82.4073	46.2662
TCGA-AN-A03X	10	0	29.0843	20.9475	32.3648	85.7063	43.4051	11.8309	64.5821	577.363	58.9201	351.824	234.877	121.415	69.4259	60.3716	75.3424	341.784	21.2112	75.4982	98.1307	59.4593	75.7134	72.2764
TCGA-AN-A0FL	231	0	18.2461	17.6937	44.9265	63.5361	15.2502	10.4275	72.9354	202.943	49.5442	550.543	155.326	89.9196	68.8169	44.8453	96.7577	352.771	37.125	98.778	121.471	44.7741	109.437	36.9449
TCGA-BH-A18P	921	1	29.2827	36.3707	82.4366	163.006	26.9032	12.5415	125.519	253.426	57.9716	435.363	170.08	80.8153	134.542	40.6054	60.8204	215.227	21.4904	90.5549	59.8315	50.8538	80.0679	70.7572
TCGA-AC-A3YI	707	0	25.8517	20.5861	38.526	104.941	43.4716	43.0354	59.9156	377.077	47.9945	653.111	367.131	144.859	59.9399	68.1798	83.4748	178.38	32.6051	67.1739	97.6049	45.7397	87.8737	60.7091
TCGA-A2-A0SY	1347	0	22.8107	27.9151	48.8303	101.012	48.6292	4.64124	67.2392	580.001	56.3893	1077.04	533.664	223.606	102.281	98.4022	82.0862	153.024	26.2069	139.104	158.907	71.7391	73.4802	76.0172
TCGA-GM-A2DM	3226	0	20.4121	25.7266	54.6467	82.3245	41.3939	16.2319	71.5608	522.202	43.5244	827.413	345.366	157.929	85.0363	84.6457	152.217	206.441	30.1578	113.192	81.7506	22.595	60.2229	51.1404
TCGA-D8-A1XF	463	0	63.5027	53.4193	63.9864	174.756	34.2092	6.4768	50.9289	155.304	64.5284	383.604	149.272	82.6408	98.2386	37.7898	107.62	444.131	44.031	112.417	79.5374	62.4024	101.449	54.405
TCGA-BH-A1FM	1388	1	74.2768	43.5835	82.1144	238.3	25.7474	0.873909	148.677	128.75	94.398	70.8444	99.8634	58.1041	300.124	23.0085	574.806	2425.94	29.3471	98.6249	36.6831	136.735	87.1228	152.154
TCGA-BH-A0HN	516	0	13.8358	10.8457	50.7732	52.3984	63.4277	12.8538	48.2849	451.841	44.9148	512.16	292.723	129.681	63.3436	104.65	131.998	255.401	24.3648	184.016	78.6318	39.0552	80.0558	45.0205
TCGA-AN-A0FV	10	0	17.9063	30.1351	63.5692	142.406	47.8725	13.5936	448.089	148.618	66.9149	234.577	158.951	43.3319	99.0208	40.3154	57.0309	590.537	79.4482	88.1013	65.2543	37.2689	124.667	76.5623
TCGA-B6-A0X0	3945	1	14.4616	27.8483	38.8115	167.454	41.482	69.3693	36.8206	1031.51	45.8325	1623.39	597.91	251.699	82.9877	137.295	91.2296	181.46	48.1657	91.9762	284.745	48.3114	66.8909	75.4046
TCGA-AO-A03T	2124	0	20.4294	12.1257	25.6171	40.3376	33.707	20.2317	34.5872	326.31	73.501	365.205	265.962	116.566	60.5205	53.9448	222.038	94.303	34.8702	197.393	71.0244	62.8834	60.9005	113.902
TCGA-S3-AA15	421	0	22.3289	18.2845	30.9933	91.6857	80.4871	10.6689	78.4771	468.61	34.3891	449.034	298.922	109.85	59.1889	73.838	139.06	177.6	53.4881	88.5364	109.689	11.4708	110.259	49.5377
TCGA-AO-A12D	2515	0	34.5218	20.079	58.5534	116.544	33.3683	12.5708	90.0091	146.776	50.5719	271.231	156.016	87.1281	83.1007	39.1508	116.784	431.24	38.0178	83.1938	51.4493	183.27	103.903	71.255
TCGA-BH-A0DK	423	0	16.2342	27.4642	42.0158	89.0506	50.8323	19.456	62.3294	512.624	56.1945	438.687	257.86	106.491	62.4691	63.0691	183.095	213.398	35.5626	150.801	100.055	23.4073	97.1215	50.1152
TCGA-AO-A124	3506	0	16.5519	22.0358	55.0044	131.577	28.8901	6.81372	188.36	505.33	21.0218	416.195	139.8	260.621	115.24	60.753	158.926	879.27	41.1383	43.4357	101.384	79.2913	57.5029	73.6646
TCGA-E2-A15R	1732	0	45.7529	28.1062	73.7583	200.439	27.761	1.73375	82.3944	243.873	79.7862	343.948	96.8978	61.2721	129.111	51.282	43.5751	621.271	28.2658	87.5974	121.186	27.9164	80.7049	84.6767
TCGA-D8-A1Y1	302	1	35.951	26.2312	57.3347	119.412	45.5592	10.6404	105.947	406.41	72.1379	365.465	219.126	94.7191	112.179	50.5461	111.793	378.576	56.8401	137.896	87.5713	103.808	86.9005	81.8944
TCGA-A2-A04T	2246	0	27.3754	50.3023	101.811	60.8532	28.6652	7.55476	108.088	564.602	46.5772	429.823	387.102	179.983	155.074	51.9473	230.344	313.29	57.1484	36.2968	61.7275	87.3546	76.9425	66.5849
TCGA-UU-A93S	116	1	17.054	21.497	46.1212	58.7049	19.9177	35.9435	146.11	268.596	36.5924	311.06	206.891	108.338	60.906	72.0246	134.744	93.1596	77.6749	112.58	73.8603	79.2095	122.482	82.0033
TCGA-A2-A0T6	575	0	24.422	24.6542	48.3511	116.971	45.2704	13.5701	62.2335	338.741	63.2901	342.732	252.623	115.917	77.7841	46.253	67.701	177.194	23.0343	103.852	76.1285	53.189	68.9765	58.7525
TCGA-E2-A10F	878	0	24.6785	23.6098	59.2778	128.392	58.651	6.01678	56.6777	346.398	52.3436	343.049	263.79	109.769	91.8192	58.5535	111.28	268.874	25.3381	125.273	79.9274	37.5337	70.0531	58.6481
TCGA-EW-A1IW	371	0	31.1656	32.8934	45.0709	183.666	47.5382	7.57589	85.1917	447.421	64.2049	300.708	142.564	69.0379	146.194	51.0023	100.455	755.99	26.4609	80.4112	76.3884	48.2526	79.618	94.7529
TCGA-E9-A1NC	1203	0	24.7096	10.4305	23.0985	55.055	40.5899	12.0791	136.885	903.209	30.6931	844.013	301.508	225.119	93.6487	74.0009	226.901	133.745	37.1296	136.35	136.716	74.3287	67.5079	50.3768
TCGA-AC-A3TM	762	0	9.5968	10.0958	26.4124	42.8531	69.3019	33.0443	37.2103	1191.29	35.0754	954.887	693.917	312.425	85.3105	128.473	97.2471	127.423	39.7013	227.23	244.511	36.5849	52.2196	46.4068
TCGA-E9-A1QZ	755	0	24.6255	30.5537	60.0366	144.738	52.4016	5.32463	71.0154	306.264	88.6746	412.683	292.894	104.484	119.176	54.5118	206.297	230.966	40.4716	194.059	95.8879	25.041	75.1407	85.8922
TCGA-A8-A09C	31	0	33.6552	21.2908	57.8472	89.2724	35.1078	18.7144	52.7323	383.53	52.2816	644.038	365.49	186.823	127.812	95.8796	147.919	453.937	42.8968	134.488	85.9525	51.0068	61.6023	58.6524
TCGA-D8-A73U	492	0	18.3147	14.8449	39.4405	100.613	72.5432	23.2017	53.5207	253.948	34.8304	417.953	216.92	107.704	56.1061	43.9856	96.5127	96.3777	20.2351	178.018	85.6557	47.7708	84.3237	37.7623
TCGA-A8-A07E	608	0	22.3775	31.3651	52.8657	190.477	65.7309	3.20911	77.6305	283.221	67.9818	327.214	279.871	90.1057	112.261	54.7956	100.141	261.476	42.4217	76.6227	87.3471	54.5463	114.014	69.3911
TCGA-AC-A3TN	456	0	10.2805	11.9957	34.0583	56.1711	52.0893	24.9292	49.5964	936.167	43.5157	880.619	429.804	185.584	78.7296	86.4531	108.856	102.902	28.9132	167.606	123.794	60.9889	50.2696	58.5957
TCGA-AO-A0JF	1980	0	22.0138	26.3579	53.6299	124.428	54.6145	11.0271	66.8873	381.409	60.1215	437.334	230.665	111.059	85.1604	44.7814	110.374	169.794	21.5832	122.61	76.0271	38.9052	84.1803	42.8821
TCGA-E2-A153	707	0	23.9218	18.6494	45.0848	98.285	57.9296	18.2265	151.734	397.06	54.8944	439.795	302.338	140.298	66.2277	69.011	77.1637	176.577	23.4102	114.816	83.0254	69.3599	77.4734	96.4054
TCGA-BH-A0B5	2136	0	20.7688	21.7236	48.039	112.869	45.5311	11.384	75.1361	411.505	58.8368	278.812	195.214	82.1245	143.96	66.9425	51.0131	201.751	31.6553	137.412	66.3627	63.2317	60.5517	63.2593
TCGA-A8-A07W	304	0	67.6033	25.5662	58.543	177.035	39.928	8.66612	136.385	239.534	88.1632	173.284	149.674	35.9843	160.662	34.9382	274.14	313.822	74.9167	68.579	69.0721	200.525	122.329	90.6291
TCGA-BH-A0B8	1569	0	29.2041	24.3054	41.461	112.891	28.4042	34.2675	63.233	638.017	64.8287	936.223	342.581	182.697	104.335	74.025	74.5743	384.697	47.5279	103.196	82.6633	14.8088	51.7551	71.64
TCGA-BH-A0B1	1148	0	90.178	37.436	51.6978	113.332	31.3392	3.58216	92.8403	211.081	69.7191	203.501	140.087	63.2533	128.06	32.8662	257.436	405.732	54.9966	84.2581	47.2889	136.253	68.4597	115.726
TCGA-BH-A1FN	2192	1	30.5579	37.9254	72.9933	149.39	32.2901	4.38406	351.658	304.809	53.5721	200.6	180.501	74.15	85.4171	58.3535	357.019	552.121	61.2226	73.0959	98.9675	101.035	69.1031	97.9248
TCGA-D8-A147	584	0	40.1641	32.9572	109.406	131.906	26.6645	3.55382	80.1154	267.592	59.1149	393.774	205.575	158.425	105.919	36.539	79.8674	422.595	34.5176	52.7053	79.8958	56.6969	65.9843	66.855
TCGA-PL-A8LX	5	0	15.796	18.0037	51.6308	79.5766	51.2476	6.77048	89.5618	903.56	53.49	287.656	242.115	90.1903	103.439	87.9323	99.0444	409.212	44.4368	159.804	88.6204	11.7848	71.9776	49.3579
TCGA-E9-A1N4	1000	0	33.8843	34.1501	36.8397	145.881	46.1913	14.4242	104.131	302.334	52.4283	520.533	295.773	108.627	83.1989	81.374	150.354	270.803	26.6484	115.548	94.965	51.315	72.1013	89.1318
TCGA-BH-A18F	1001	0	23.1593	21.7164	87.5839	147.243	48.8686	11.0705	76.1419	242.518	57.0746	388.026	286.027	138.902	91.3399	50.934	103.498	187.936	34.9579	90.1798	78.2328	88.7552	108.585	104.493
TCGA-D8-A27F	488	0	49.1173	42.9005	37.2111	96.9268	24.835	1.22778	130.481	333.189	50.1704	437.296	142.159	95.0075	63.2344	36.0285	253.254	372.995	49.9334	29.0277	55.8152	102.051	119.291	54.199
TCGA-A8-A0AB	518	0	40.8485	32.4394	70.1572	100.773	30.719	5.75669	55.0381	230.165	67.0032	348.575	163.531	87.1064	88.4959	49.605	112.901	362.923	46.777	26.2014	38.127	160.794	54.2369	68.6638
TCGA-AR-A0TS	2275	0	41.2157	28.8331	39.5056	160.464	43.2772	4.60949	58.3808	233.477	62.9278	365.718	181.767	88.8936	75.1597	31.6855	138.642	593.563	44.691	49.1886	71.7192	72.68	75.3071	40.9945
TCGA-BH-A0H9	1247	0	24.3847	33.4094	58.1926	158.8	58.1586	9.29693	98.6323	229.666	87.881	483.381	198.135	105.361	104.989	69.4195	156.856	689.791	78.6515	114.097	81.5016	59.09	89.7217	90.9159
TCGA-A8-A07U	760	0	28.3327	24.9139	47.8294	136.443	51.2033	15.8453	110.286	255.013	60.9803	219.153	157.447	69.0476	91.5451	33.6358	181.852	257.639	69.381	141.727	43.598	111.203	75.1926	99.6654
TCGA-E2-A14X	972	0	82.9483	33.5766	40.546	68.9212	23.4286	5.30486	82.6573	297.803	83.2437	621.721	318.918	104.183	103.049	72.6149	274.068	385.051	41.9261	46.6017	82.6178	169.643	67.0415	87.7185
TCGA-C8-A131	411	0	21.5114	20.4841	42.3329	105.052	45.657	12.9312	64.4932	598.742	54.9935	346.003	217.973	201.734	70.1336	60.054	153.213	214.224	55.7667	67.488	135.505	84.9178	95.0089	52.5151
TCGA-BH-A1FL	1673	1	24.6596	27.1218	63.8619	122.733	40.9693	19.4796	49.2929	396.43	51.0458	283.218	333.42	175.365	105.309	60.1282	103.653	270.434	32.571	111.709	72.524	75.7972	60.3565	65.1538
TCGA-C8-A12W	385	0	43.7425	28.0007	50.8636	119.726	47.8017	3.23784	94.9706	205.072	96.3195	386.42	190.717	45.5855	118.615	44.5612	145.025	387.567	69.2451	113.771	55.4838	56.724	77.0008	64.9269
TCGA-AC-A7VC	1	0	19.3091	13.3676	22.1588	78.249	62.4463	1.26605	100.846	1093.17	25.9743	653.139	703.413	229.192	69.8492	100.036	94.9545	98.0871	34.2522	46.1962	201.716	-1.39032	93.8873	69.7114
TCGA-AO-A12E	2142	0	21.5334	26.9945	63.7746	98.2534	49.5183	8.27253	59.7291	242.228	50.0761	276.324	232.035	90.4875	108.92	52.7742	114.439	278.085	22.1665	146.743	68.6114	51.5012	75.9993	99.4062
TCGA-E2-A1LI	3121	0	43.4174	23.1964	57.0076	93.6078	36.1771	9.96747	62.3646	276.588	58.4164	391.272	277.864	100.529	95.8579	65.4651	204.071	272.052	56.0907	58.8666	81.832	91.8396	76.5777	79.2656
TCGA-AC-A2BM	3022	0	49.4951	41.8168	47.4134	143.497	43.8296	6.35254	60.8524	425.45	102.007	258.635	168.885	57.5269	140.383	56.3441	179.171	220.392	30.3564	86.5818	49.6955	42.0881	36.9379	88.3164
TCGA-A8-A07R	273	0	38.3661	58.5029	54.0633	136.987	47.1109	0.531141	296.809	142.547	61.291	216.151	195.687	78.9196	137.102	40.2752	165.423	547.218	67.1686	87.4566	53.4519	81.3744	124.5	118.117
TCGA-BH-A0AW	622	0	18.2297	25.9855	38.1991	110.105	53.3267	15.6884	114.485	428.148	60.2754	403.448	402.849	137.227	129.322	73.4053	224.162	490.161	54.2697	127.508	157.25	74.748	102.112	89.6206
TCGA-A7-A426	364	0	16.9642	16.7037	31.511	65.4751	59.1726	14.3924	44.1538	611.42	37.9242	574.427	411.397	166.746	81.6907	82.5337	109.64	114.553	26.9794	104.547	119.252	55.5491	62.6568	43.9697
TCGA-BH-A6R8	293	0	15.3761	16.5973	55.3967	76.9129	58.305	57.4737	106.697	304.013	89.8772	161.559	152.977	65.1794	100.864	39.4664	203.508	285.96	42.3164	252.671	52.2653	47.3804	96.1713	101.579
TCGA-AC-A8OS	70	0	18.579	19.8006	43.3809	108.287	47.0968	3.55791	45.0517	263.507	39.1831	477.139	287.441	106.793	58.828	49.1908	88.8598	109.017	20.7672	86.7165	81.0931	59.4065	83.6204	54.6456
TCGA-A2-A04Q	2385	0	32.326	35.9614	51.9971	81.574	60.6032	22.2161	45.6189	335.18	57.5074	413.312	311.561	144.255	91.8632	48.662	197.159	282.49	45.533	167.282	121.32	52.491	99.1469	64.1593
TCGA-A7-A26H	724	0	37.9533	31.8852	71.1041	151.526	27.7518	7.68963	59.158	231.6	42.4661	344.212	238.647	90.1123	81.5437	41.2241	200.239	226.058	29.504	92.42	52.4132	63.2753	68.3789	52.2614
TCGA-A7-A4SF	545	0	16.7959	26.8154	49.7161	114.176	51.8588	39.1206	135.776	263.501	67.1302	227.372	105.408	59.1525	83.9231	28.3636	277.757	508.191	77.9757	151.713	56.579	49.2766	91.7285	67.0316
TCGA-D8-A27M	410	0	61.3266	25.7364	61.5416	124.501	39.2312	4.92908	120.649	150.093	52.839	249.662	183.211	63.8916	50.0519	26.1012	166.743	216.428	50.5323	77.9191	56.5388	273.847	100.084	52.3012
TCGA-E9-A1NE	1088	0	47.3248	32.3083	68.7887	181.486	38.3787	10.7742	70.9685	193.702	81.3873	243.568	216.342	70.5093	124.853	29.6336	170.568	322.287	49.0687	142.763	68.7088	71.6654	93.2332	71.8967
TCGA-E2-A573	1062	0	23.9794	29.6967	49.0244	107.625	63.3902	24.0792	115.994	239.399	77.9157	263.353	274.425	74.4042	117.314	73.6081	139.236	284.164	40.2689	142.7	73.3176	50.8878	94.3631	54.0353
TCGA-C8-A1HI	343	0	28.202	23.3056	86.392	134.493	45.5935	8.79242	89.9687	413.986	73.0336	326.808	255.188	92.0588	188.695	74.9417	173.637	964.531	44.63	159.65	76.6821	36.7283	84.7677	158.769
TCGA-A7-A6VW	285	0	11.7238	14.5357	30.6345	62.8767	30.4061	13.1473	103.376	1154.66	24.6018	566.478	393.105	331.829	77.5219	79.0532	213.87	204.359	75.4201	136.009	194.769	51.2828	70.7961	63.4167
TCGA-BH-A0B7	2559	0	19.3688	25.8328	31.8188	162.415	53.5939	10.4672	131.039	233.032	66.9789	270.074	254.562	91.4049	97.4357	49.6444	173.327	234.827	51.7893	64.3405	74.4212	83.9005	93.4017	53.6618
TCGA-A8-A0A6	640	0	24.3892	36.3434	56.4829	232.903	43.412	9.66716	77.6879	363.342	53.8758	331.646	225.222	100.785	108.718	58.5844	134.005	179.96	49.8153	140.291	114.278	72.9987	85.4811	80.106
TCGA-AO-A0J5	792	1	26.9724	24.5565	34.489	117.503	41.6644	8.26084	53.6525	349.044	46.2216	505.647	194.075	94.8195	71.2225	29.2658	81.1359	210.639	30.5747	77.9154	66.3454	30.3803	85.2824	61.6343
TCGA-AO-A12H	1234	0	13.4982	25.0406	49.2798	86.1213	56.2637	29.992	44.6481	667.989	37.4048	699.629	337.164	136.545	106.304	108.495	102.195	162.635	31.6286	156.113	84.9042	20.535	45.9049	57.3618
TCGA-E2-A15G	554	0	17.2944	25.4998	53.1399	123.003	59.1176	14.8178	61.2028	445.188	52.4271	469.109	282.73	118.042	116.664	71.3173	137.181	301.065	29.237	112.066	62.4782	48.9905	57.0224	47.3832
TCGA-GM-A5PV	412	0	14.7477	16.3812	51.2262	83.6867	48.2661	56.7428	62.4021	815.046	49.3024	973.922	472.023	223.223	104.938	123.561	189.532	203.226	27.3732	159.302	125.751	71.0806	53.373	94.6562
TCGA-E9-A24A	747	0	26.6838	31.291	58.5323	152.669	40.4708	6.94644	59.024	260.927	57.812	151.62	156.744	74.9894	101.181	42.8342	134.367	219.625	32.5576	99.9676	43.9469	81.9188	64.5782	42.4517
TCGA-AR-A2LM	1585	0	30.0062	24.1978	58.714	123.129	35.12	7.36458	38.6009	217.521	40.9554	396.067	222.579	98.8393	69.5459	41.2473	56.0895	178.842	23.5589	62.3565	63.6983	51.262	60.4213	41.1018
TCGA-E2-A1II	1025	0	35.1606	29.1274	47.1422	155.013	43.1401	13.1182	87.387	464.236	65.1766	336.901	209.03	123.837	195.122	87.5422	209.536	314.096	79.8295	109.224	309.238	29.1506	75.0411	80.6711
TCGA-D8-A27P	49	0	25.3549	28.618	64.1392	118.553	39.4605	10.3157	66.1741	437.659	54.663	563.472	271.517	130.482	72.7974	58.8759	122.612	179.2	24.3395	90.9843	67.8476	70.1493	62.5114	58.703
TCGA-EW-A1J3	504	0	23.3558	18.325	70.3129	123.095	38.0377	4.28415	44.5848	244.596	81.6924	239.839	199.681	96.0051	111.2	58.3341	119.388	319.461	23.8193	101.116	66.6509	93.1071	44.2475	113.687
TCGA-B6-A0I8	749	1	44.14	23.8335	95.0541	145.542	26.3166	4.53899	94.9355	208.78	96.6055	261.497	106.207	67.6218	94.0383	38.156	187.91	357.278	81.1905	79.8909	46.7352	153.461	102.033	79.3276
TCGA-AO-A1KS	350	0	96.8578	40.0978	83.76	372.02	17.621	1.7465	73.7881	178.353	92.4518	115.077	68.4752	44.4226	200.048	23.8086	105.683	500.079	36.5719	94.8859	27.8925	255.84	103.407	120.903
TCGA-A2-A4S2	643	0	19.9605	21.1673	57.2785	64.7616	53.521	15.2692	48.3931	249.796	51.4065	304.845	184.216	76.8465	66.3514	40.3197	100.06	211.055	32.7105	157.276	49.9305	37.029	94.3056	79.0427
TCGA-BH-A6R9	160	0	19.8378	15.7201	38.7104	114.432	71.9326	11.392	58.0554	320.99	46.4089	305.621	222.913	83.3771	53.6887	40.3486	62.7965	172.474	30.0251	91.528	89.8	-0.769458	131.901	49.4628
TCGA-BH-A8FZ	574	0	22.5969	23.8602	48.8781	107.956	45.5354	85.7248	77.1506	637.033	42.2745	788.247	336.618	176.581	71.1718	74.5607	124.766	170.802	29.5536	120.75	101.785	31.622	75.0983	55.2253
TCGA-AC-A2FK	2650	0	23.9822	21.9155	42.2351	130.126	35.6371	21.327	42.4147	270.276	45.8017	651.615	299.493	119.965	75.4976	60.4369	70.7817	268.521	26.9571	61.558	77.0164	35.5083	58.0619	51.6161
TCGA-A2-A0T0	533	0	36.1385	29.2206	63.922	122.951	30.2255	3.8332	211.534	287.605	51.6973	462.603	178.044	125.136	77.6625	86.1914	202.274	579.404	57.6245	42.422	165.083	44.0745	67.0284	90.4057
TCGA-A8-A07S	243	0	29.3537	28.1194	56.6764	118.284	57.488	12.8706	78.9759	428.402	61.2889	489.929	266.281	127.612	98.4986	60.6354	105.365	294.413	41.2967	116.925	67.1801	28.7989	86.8877	75.4073
TCGA-GM-A2DI	2590	0	26.1283	21.136	63.2687	101.289	68.1131	18.2401	65.5323	321.196	69.8383	638.1	391.314	152.902	75.0002	77.9068	115.491	159.186	31.8058	137.255	91.5342	48.0212	71.7698	44.8822
TCGA-E2-A106	2541	0	34.1949	21.245	49.3443	106.285	68.7809	17.4017	88.9249	360.112	81.5617	165.529	150.875	57.2805	144.502	51.2165	77.602	406.481	83.9712	140.65	50.3677	46.3807	86.369	90.8129
TCGA-BH-A0E6	293	0	13.1135	11.4485	36.5466	93.3658	87.2698	4.58223	72.3238	774.661	20.9216	555.153	450.757	235.486	60.2841	143.613	99.9747	98.9321	27.7054	58.1791	311.615	26.2539	76.9616	103.024
TCGA-AO-A03V	1351	0	27.8308	30.782	62.4443	197.743	52.7069	18.2255	83.2864	502.721	45.8847	371.763	301.461	102.775	129.661	66.5836	148.305	715.021	72.3139	121.129	111.126	51.1966	63.1196	82.3286
TCGA-AC-A2BK	2222	0	44.1574	47.6718	58.5247	83.4189	19.7867	0.595021	188.507	198.835	50.5129	337.997	299.594	188.298	132.255	38.2761	132.996	334.713	30.0484	28.8902	51.8123	46.6728	105.764	43.6443
TCGA-AR-A254	2213	0	97.8062	39.662	68.548	133.457	37.6357	8.27194	85.3581	285.062	50.3168	408.637	232.893	121.634	104.595	70.8519	95.293	436.213	48.7246	99.2509	100.599	168.737	72.2643	63.1174
TCGA-AO-A129	3286	0	18.4842	31.4769	33.1211	144.446	48.7012	9.29616	65.3378	900.222	28.9628	506.702	322.829	146.425	74.5385	73.3802	358.619	199.957	49.3561	102.271	249.619	51.2184	75.7587	78.0611
TCGA-BH-A8FY	295	1	9.49446	21.0306	39.767	62.9788	48.0132	20.3811	25.1883	774.497	30.5041	736.894	426.735	209.588	81.8873	122.871	196.775	144.38	15.3798	149.405	121.238	50.969	61.0969	100.499
TCGA-D8-A143	431	0	20.3971	27.9452	52.187	119.966	29.4988	4.44677	308.597	143.226	67.741	209.556	260.337	56.0137	134.906	32.6176	215.212	822.978	50.0414	76.3733	41.1904	36.6534	80.9202	109.082
TCGA-AC-A3W7	471	0	16.3157	20.1048	39.618	99.5312	51.1149	10.2987	52.2769	356.473	48.789	477.095	296.428	129	65.7379	66.6617	87.8799	103.974	24.3687	97.8527	83.5621	62.4747	70.9734	60.7583
TCGA-A8-A06X	943	1	23.6793	35.5244	43.0891	150.565	36.0029	10.5526	125.96	308.065	49.5386	317.586	243.027	99.5906	137.106	38.1287	444.594	670.556	62.5043	110.527	70.0421	40.2014	79.0863	75.2515
TCGA-AR-A255	1792	0	51.7967	26.5797	76.8117	137.465	32.8838	8.14642	74.107	169.679	80.8066	255.149	167.183	82.4678	107.314	36.7673	131.916	239.369	53.7489	112.275	65.0685	109.336	85.7139	90.9449
TCGA-BH-A0DZ	495	0	27.0287	21.4704	62.2989	97.5053	43.6891	7.02142	315.445	391.29	50.7747	560.786	351.909	179.861	129.627	53.3632	234.367	373.582	43.6266	149.561	88.2575	64.3695	109.432	82.1552
TCGA-C8-A12T	0	0	35.9888	23.9678	49.6425	143.086	50.0664	17.7381	147.423	586.695	29.805	680.344	455.119	183.724	125.74	100.811	156.139	397.962	81.6694	136.718	153.35	58.6327	74.0852	91.9936
TCGA-AO-A12G	1639	0	30.2777	24.1096	75.0397	49.6427	31.061	8.3404	105.986	524.171	50.1	757.603	403.806	131.784	86.8506	46.3528	159.398	303.051	40.1811	76.0118	93.1137	179.19	51.7896	75.0556
TCGA-E2-A15L	626	0	22.484	24.9933	59.1961	117.377	40.8261	13.6711	64.9526	428.763	57.3737	494.903	256.053	107.868	90.5045	62.6012	105.482	360.372	32.0716	78.0516	70.7302	63.9969	73.9206	53.7666
TCGA-AN-A0FF	172	0	19.0119	23.8084	47.4338	102.256	63.4507	4.2303	48.9468	295.613	53.0554	243.924	176.145	76.7597	106.386	49.9484	160.141	172.387	38.2898	165.038	58.4795	37.352	76.6207	50.6933
TCGA-A2-A3XX	1439	1	47.5015	19.7908	36.2471	53.753	27.4061	6.98131	122.365	229.31	59.4898	276.897	187.328	88.2424	83.7009	42.63	155.749	300.506	57.7919	57.1435	58.619	31.9542	84.8649	66.2683
TCGA-EW-A1P8	239	1	27.9829	162.129	78.6115	108.465	55.2659	6.11387	155.143	235.806	39.9319	319.619	217.511	271.55	85.0802	43.2303	227.557	323.002	81.4045	79.9506	86.5495	35.44	94.6883	81.7943
TCGA-A8-A097	365	0	59.9547	23.196	52.4482	139.999	42.1447	9.25282	84.2404	189.167	52.8494	223.613	116.223	51.5252	87.3884	39.1024	81.3061	232.187	24.2886	99.6083	54.7501	473.573	84.0318	105.463
TCGA-BH-A0E1	477	0	24.1331	32.2561	47.918	112.564	40.4666	15.9229	47.7785	517.307	54.4788	539.95	287.491	107.331	84.9117	80.1477	143.435	325.571	37.2468	120.374	104.781	32.7397	87.2415	56.7119
TCGA-BH-A0HF	727	0	15.7448	24.484	41.6678	107.739	53.8741	13.1547	109.562	593.275	53.875	598.602	343.906	172.596	94.2298	69.3423	232.114	278.146	31.345	132.182	131.336	48.6407	105.282	60.65
TCGA-E9-A5FL	24	0	18.8628	6.93903	34.1957	70.9875	44.4175	7.62779	30.9051	488.649	42.0335	313.337	452.68	115.572	59.6751	93.5924	231.673	129.697	68.011	140.893	255.443	48.7305	60.2138	75.6979
TCGA-AR-A1AW	1935	0	54.6094	32.5887	42.3648	112.018	52.7265	26.4202	60.3701	220.204	70.3502	326.521	230.29	90.0719	81.7627	42.8516	126.44	241.976	41.4534	177.504	61.8452	162.085	68.8493	57.5816
TCGA-AQ-A0Y5	172	1	35.0141	27.5947	61.8706	162.46	38.2006	12.0201	448.837	220.526	200.376	366.856	184.601	83.1926	156.745	44.6846	100.29	560.846	65.2118	70.0754	58.7765	69.2439	73.8271	127.023
TCGA-OK-A5Q2	64	0	18.1716	22.6155	55.7419	96.9053	49.5887	13.8313	74.6801	387.107	53.9425	578.916	320.295	130.991	82.1445	69.4899	85.8571	258.966	37.637	112.243	88.626	44.5445	68.2468	77.7391
TCGA-E2-A1B6	867	0	26.1605	21.0427	45.1796	92.2701	63.8543	28.9266	68.0608	658.331	54.5009	441.94	609.563	153.206	75.7726	121.603	237.935	163.35	51.1178	140.161	242.554	41.067	65.331	69.6401
TCGA-A8-A07P	334	0	22.0592	27.2705	39.245	108.469	35.3488	14.6308	162.191	464.518	58.0056	513.942	209.881	140.785	117.648	66.2156	250.055	279.407	38.1028	182.855	120.489	135.86	103.978	96.7224
TCGA-AR-A0TW	3009	0	44.8197	44.9116	92.3906	122.714	34.3299	16.6494	175.968	179.874	42.4532	243.412	152.468	52.9659	142.247	34.8517	321.194	472.764	90.0783	207.523	49.0889	33.3849	105.105	130.239
TCGA-E9-A1N6	678	1	42.0492	22.8478	79.4807	149.169	44.7711	1.0043	95.13	165.402	54.1234	272.111	138.188	51.8072	182.897	47.383	155.705	1116.24	100.48	64.5609	54.9931	148.536	110.192	88.1026
TCGA-BH-A1EU	1286	1	28.5946	23.7447	59.8625	129.969	41.7576	3.27124	71.5443	208.406	66.3511	310.638	269.388	94.5405	93.1335	46.5882	75.6055	200.575	21.9553	93.3512	69.1577	42.0422	69.9508	64.3086
TCGA-A2-A0EQ	2426	0	38.785	21.9024	73.5886	139.235	51.7535	22.1237	88.7049	431.227	64.4442	728.747	492.128	238.74	109.286	101.255	289.397	125.495	42.4739	552.214	141.613	102.018	111.783	64.217
TCGA-A8-A08C	881	0	47.1969	26.7	95.0945	119.942	39.1534	14.1948	50.6841	404.38	55.6022	542.428	271.282	148.968	103.744	94.5979	136.333	244.877	30.7009	115.56	86.8765	86.7137	92.7542	56.8021
TCGA-OL-A5RW	1106	0	12.8408	7.72884	28.8931	55.5212	33.9826	69.3043	154.804	920.198	38.5048	345.557	738.641	193.839	89.6911	70.4006	128.709	598.06	87.7451	129.696	160.059	741.719	49.9554	83.2603
TCGA-B6-A0WS	2965	1	30.0606	29.9573	51.0005	161.13	44.2283	8.41324	72.2792	378.956	63.9805	304.176	196.2	67.0261	89.4703	32.107	311.759	121.521	33.1929	85.1014	81.2498	68.8857	101.1	73.4303
TCGA-BH-A42V	635	0	20.3572	18.8308	37.7795	86.929	46.6045	44.1337	51.5651	653.091	46.1752	1082.14	504.739	245.397	91.6616	133.785	96.9117	210.799	32.8017	88.9878	162.565	73.8131	58.2308	50.3214
TCGA-A2-A0YL	1474	0	23.8083	27.0145	46.5905	146.25	36.4901	6.51088	52.1165	588.78	49.6793	736.577	452.589	188.381	97.2931	69.516	107.937	244.731	27.2751	94.6572	124.076	49.5559	68.1959	48.4914
TCGA-B6-A402	2281	0	67.4043	14.7267	38.895	60.3957	18.7747	1.65039	65.7605	508.222	40.0172	593.14	273.962	169.674	95.4877	98.4012	113.136	264.123	40.3491	46.0345	96.2592	140.77	48.2132	49.036
TCGA-A7-A0CJ	931	0	41.531	29.1348	43.9179	110.659	21.2083	21.0303	102.64	558.274	68.5346	361.708	257.369	97.353	122.372	46.0202	151.685	241.042	56.1814	151.562	178.659	85.7289	68.9858	85.834
TCGA-E9-A22E	912	0	22.904	16.2125	33.0479	99.8735	47.5532	9.28262	73.4211	240.958	48.9798	293.44	240.155	111.722	78.2011	67.9502	146.104	277.3	34.3394	128.55	84.1247	42.0367	117.401	55.0906
TCGA-A2-A3Y0	1167	0	26.3214	23.5733	42.6504	75.6873	36.2667	24.7552	86.3595	634.012	50.7484	522.218	371.238	112.927	170.313	95.7949	265.489	251.001	112.1	126.204	129.794	97.9911	95.6203	140.769
TCGA-AN-A0FZ	10	0	44.9935	25.0207	44.4815	102.553	33.6579	33.8781	100.102	236.833	100.494	244.097	209.899	63.8918	123.764	55.8924	250.631	508.587	63.3449	171.408	45.9642	90.7238	89.0882	107.59
TCGA-BH-A0DQ	98	0	18.285	20.5019	61.8858	115.394	62.2144	11.964	63.2707	266.21	59.4834	315.945	211.732	81.9366	143.624	43.8427	172.867	447.125	45.0682	120.356	71.9252	44.4518	100.043	52.6178
TCGA-A8-A07J	365	0	19.0717	19.3383	48.5456	114.641	50.4337	5.02792	68.148	271.16	56.2407	215.019	263.282	116.05	85.0422	31.237	94.7815	211.843	33.0297	149.384	83.7904	63.4304	89.2578	41.1846
TCGA-E9-A54X	375	0	27.4276	21.7515	66.2856	144.32	46.6976	18.3074	367.528	605.228	48.3139	353.241	317.147	134.179	127.29	85.5945	82.1078	282.685	49.4393	126.246	74.1719	97.7566	88.3968	190.649
TCGA-B6-A1KC	1326	0	25.1359	23.5724	25.0524	101.782	22.7067	1.05191	93.3109	209.324	62.8435	302.607	104.71	71.9631	100.41	58.1341	78.0414	141.541	23.1986	36.4815	34.3217	66.8661	24.0992	60.5662
TCGA-BH-A18K	2763	1	18.2132	23.6311	47.6009	101.611	48.3365	20.5161	87.3627	371.688	61.5136	269.253	213.942	117.072	113.66	83.2168	220.043	359.8	41.6116	156.348	104.227	63.9995	81.2834	126.113
TCGA-A2-A0EU	1043	0	29.3555	32.4889	55.8743	160.709	30.7147	19.0362	114.043	257.428	85.8187	314.707	138.053	62.7194	172.611	54.5029	331.039	222.127	42.4951	90.814	72.0629	94.4699	59.8786	109.048
TCGA-B6-A0IH	2965	1	28.2072	22.0256	53.4334	110.249	48.3309	8.27058	44.1695	342.183	61.0084	376.88	302.88	102.86	82.0905	51.4185	67.9766	147.133	26.5785	72.4645	103.754	58.0276	101.307	51.6083
TCGA-A2-A0EY	1925	0	30.2156	18.4685	46.2801	104.689	35.9658	10.8437	89.4402	138.515	70.6242	370.159	147.623	71.7326	77.7422	40.3068	144.324	211.944	58.8796	59.9265	50.3041	84.2815	130.848	59.3944
TCGA-AO-A0JJ	1887	0	20.6248	24.1737	53.1795	108.168	54.8314	6.91616	53.9509	630.745	48.082	601.676	402.221	203.131	104.897	80.2688	187.611	177.527	24.3323	151.782	117.23	65.4485	86.0875	44.6626
TCGA-C8-A26X	376	0	32.4252	20.5062	47.4761	117.186	43.3755	26.4333	191.184	764.664	36.862	581.931	302.782	140.244	91.5543	95.8495	207.242	210.417	39.9568	155.796	87.6411	71.9765	92.0665	78.7282
TCGA-BH-A18Q	1692	1	48.6632	21.3853	37.2017	80.4788	25.3973	4.0224	49.5988	197.671	59.9333	432.726	242.543	85.8109	109.809	42.9611	134.966	265.676	25.3102	72.3391	78.8429	79.9574	53.3932	75.1599
TCGA-A8-A092	942	0	112.21	24.144	65.3102	143.927	31.1901	12.2718	107.685	250.922	74.5711	389.343	175.724	74.1901	185.416	49.0998	202.731	616.462	76.2221	131.246	97.0689	216.318	73.501	99.9296
TCGA-S3-AA12	467	0	27.9934	15.3823	62.1516	107.034	23.1893	8.53496	97.7957	632.03	46.3739	624.023	261.44	127.878	128.198	56.17	241.804	140.207	60.8839	114.834	70.6758	115.31	50.1175	71.1562
TCGA-BH-A1EO	2798	1	68.8941	26.0751	65.8994	159.16	41.0254	7.16437	75.5057	148.569	80.2582	277.76	152.352	58.8993	72.4459	37.4523	140.461	388.216	45.2238	62.4257	53.2431	265.293	81.8859	92.3015
TCGA-A2-A4RW	222	0	20.2604	22.5662	41.7328	114.7	42.3952	11.6351	56.3896	259.973	51.0069	464.851	148.259	93.1187	69.8811	28.5638	163.514	262.994	34.2329	63.7869	47.0342	50.1233	87.8031	36.3103
TCGA-D8-A142	425	0	29.065	34.1765	49.7077	98.3572	54.718	1.61953	156.036	175.207	67.852	266.858	171.924	139.493	80.5805	47.9753	94.3252	281.357	54.6157	53.8046	57.0032	54.8017	89.6317	52.3861
TCGA-A2-A0YE	554	0	18.4992	65.1899	33.1098	228.64	63.0476	2.7528	101.216	153.855	66.6729	202.515	232.584	104.873	72.4079	29.5663	112.414	842.619	87.4779	47.3395	87.1093	19.9112	93.7662	39.5464
TCGA-A2-A04P	548	1	10.8168	17.2094	27.9336	46.0857	32.2648	12.8792	23.6289	393.025	22.7658	393.858	267.2	237.357	43.3645	76.8868	101.109	246.069	29.2465	119.719	145.216	30.9734	50.8037	46.199
TCGA-A2-A0CY	1673	0	11.7084	18.6326	23.9124	72.4494	22.8184	6.02857	104.704	1270.38	70.9125	1224.07	1017.36	463.387	101.784	88.609	132.003	79.9083	41.4952	24.7864	289.218	110.868	52.8354	49.657
TCGA-E9-A1RB	976	1	51.2009	31.758	69.2464	212.826	47.2901	6.80398	176.692	431.632	73.3605	304.047	354.843	81.4867	193.215	78.2536	325.422	397.947	87.253	87.0118	218.952	120.982	131.668	68.2064
TCGA-A7-A5ZW	326	0	25.3715	24.5441	51.5327	120.308	43.2985	30.0986	57.9781	460.482	59.1895	741.17	371.14	162.786	103.325	79.182	119.839	208.611	21.4773	109.895	96.4383	58.5705	76.0211	62.8107
TCGA-E2-A1IN	675	0	24.681	23.8937	49.0484	74.5572	35.954	9.31709	55.2681	392.407	50.7824	396.414	313.585	116.824	100.543	81.1146	154.862	353.062	38.0724	82.6857	89.7849	71.0855	68.6576	138.807
TCGA-EW-A6S9	463	0	19.1263	25.3915	64.2934	118.319	48.0106	20.5789	98.7105	288.248	58.6424	268.444	174.126	80.4819	96.0018	45.5235	164	297.995	46.1107	115.981	48.9727	46.2563	89.1846	81.4552
TCGA-AR-A5QM	1665	0	14.2473	16.5167	69.2108	81.9021	53.2505	19.9453	40.8539	398.249	46.2129	488.024	307.966	122.12	87.6758	62.1824	112.588	183.679	21.9545	169.027	72.8289	33.9362	136.572	76.321
TCGA-AO-A0J7	618	0	21.4658	15.7918	71.0368	88.9342	36.2761	48.5134	90.5556	506.942	68.6967	657.48	344.999	228.152	150.272	142.244	174.446	721.346	27.5001	148.689	82.9543	47.977	81.7146	69.5372
TCGA-A2-A3KC	635	0	21.2217	23.5933	44.3764	107.793	63.5174	9.58897	49.4822	374.757	55.7291	412.892	213.209	119.061	74.8174	57.6047	50.3832	237.8	29.6014	87.7482	71.8799	51.2895	67.0459	42.054
TCGA-E2-A15D	526	0	30.3297	21.2952	52.2199	109.988	44.7922	12.7448	47.1176	552.73	51.2753	520.792	296.286	112.341	93.0395	53.5179	79.1629	284.124	36.2965	94.633	80.6877	43.8693	74.3971	60.4868
TCGA-A2-A0YG	666	0	39.7781	42.0858	100.483	118.392	32.3308	10.0841	98.1389	149.254	99.3591	181.454	134.222	45.1261	103.599	26.1405	191.231	623.147	59.8968	78.7452	26.4981	102.635	113.112	91.6538
TCGA-AO-A03O	2483	1	57.4548	38.5652	68.6925	143.358	26.7554	8.95066	133.93	180.067	92.5631	358.968	240.349	95.3669	262.523	52.5067	332.938	915.043	107.161	232.22	73.2103	300.575	60.5924	102.987
TCGA-OL-A66N	792	0	18.4551	13.6284	26.5856	42.6716	39.3806	20.025	47.2751	664.099	47.7108	881.304	534.622	283.594	77.0671	105.905	113.947	176.838	30.0784	114.199	138.267	56.9172	61.5159	96.3808
TCGA-B6-A0I2	4361	0	12.4099	13.4657	47.3895	41.0094	35.9801	26.6404	53.9585	498.862	38.6451	1130.53	419.426	279.334	64.7718	98.3104	207.223	180.68	69.1133	141.241	190.68	28.1986	81.4929	62.9631
TCGA-E2-A572	1208	0	8.60133	12.3514	28.5904	32.2722	43.6175	65.8544	35.046	2149.22	35.2661	989.577	720.471	229.312	94.7072	170.098	104.61	240.945	13.5566	329.537	176.78	23.5069	55.0086	37.9698
TCGA-EW-A1PG	1051	0	25.5604	29.4686	68.5533	194.65	35.4764	15.3415	70.8154	379.196	62.2779	462.524	289.459	122.343	98.1143	68.3179	114.497	342.246	38.5196	72.3956	81.1595	31.6455	102.98	81.5933
TCGA-A7-A26G	722	0	45.2846	23.4168	68.5026	249.675	33.9459	1.77066	63.8052	228.323	59.8807	237.801	176.29	84.1135	78.2434	52.301	197.365	196.391	40.2579	34.7296	78.9469	51.9041	118.492	45.738
TCGA-B6-A0WV	2417	1	27.5218	28.153	85.264	179.492	48.3486	3.28506	199.23	154.222	127.16	421.426	197.652	82.4298	143.857	50.8014	175.415	300.876	65.4198	201.272	73.8915	46.149	103.706	121.43
TCGA-AO-A0JM	2184	0	19.0796	34.4636	50.5151	112.703	35.9487	4.52029	94.175	336.545	54.8062	302.804	188.177	73.6932	82.9515	41.8549	179.031	421.733	77.3848	138.479	79.3299	34.5251	133.713	109.333
TCGA-D8-A1X7	509	0	32.1739	40.1626	72.3952	184.415	39.7024	12.8571	62.9012	216.869	68.4213	199.97	146.275	57.5847	116.852	35.3793	93.2406	540.614	46.7343	86.0028	36.8021	60.6298	90.9237	57.6827
TCGA-C8-A3M8	394	0	25.1164	20.8707	68.7651	112.885	32.0049	10.7824	42.2369	220.425	61.999	245.258	141.341	49.9742	72.7694	34.9245	142.356	325.392	27.4345	68.1962	50.6248	42.6927	117.725	83.0381
TCGA-LL-A5YN	447	0	20.9603	15.9199	28.7938	40.9002	66.4884	55.1069	61.4668	696.787	51.0943	742.896	490.384	295.045	90.3169	130.306	143.373	154.911	42.0965	234.114	198.147	108.174	87.5854	57.1185
TCGA-B6-A0RG	2082	0	21.795	28.6832	48.2734	74.234	56.0984	15.3692	64.0662	314.792	52.1289	286.382	229.226	80.6631	126.895	67.5581	334.895	901.7	100.952	129.515	48.4703	48.1975	96.1271	121.871
TCGA-AC-A3OD	451	0	22.2584	28.7813	43.7947	118.516	25.1573	6.29509	17.9124	17.7124	41.1691	81.4983	152.483	37.4242	20.2542	32.483	49.2197	170.162	20.5938	49.268	42.08	28.9635	43.5522	40.644
TCGA-A8-A08O	943	0	29.9546	32.6173	57.8166	150.945	35.1611	6.97936	91.4921	197.692	63.2302	288.197	144.28	63.873	145.006	43.3847	305.556	436.93	71.8481	59.7242	58.9685	51.1636	81.8287	71.7409
TCGA-A8-A07B	1308	0	65.3498	23.852	43.5812	157.43	19.9747	6.09712	216.729	277.157	55.8977	444.146	172.968	87.0475	155.783	66.6405	270.791	1031.28	42.4517	49.6618	69.3125	312.969	47.0587	105.818
TCGA-A8-A08L	30	1	28.6976	16.3426	88.6547	111.697	39.6041	6.52763	134.84	172.343	57.6081	336.765	245.198	54.0785	117.041	24.1999	197.671	440.225	60.5663	64.7909	44.5347	79.575	104.629	94.4946
TCGA-E2-A15I	1692	0	23.8421	26.5964	51.9092	142.368	35.8714	9.53346	46.8145	347.503	60.9602	262.082	241.573	106.138	107.405	63.1582	57.4906	394.181	29.2467	163.147	58.2785	86.6295	57.9347	47.0564
TCGA-BH-A0HQ	1121	0	24.7037	19.9635	47.5303	84.6363	38.1678	10.1485	70.3522	334.657	55.1328	443.884	248.044	110.819	74.8499	53.9249	133.235	206.783	33.1237	105.381	70.0574	70.1192	77.9823	75.6007
TCGA-AR-A24V	2596	0	38.5923	25.3844	54.5174	131.312	40.7265	21.5307	101.246	236.149	67.668	344.023	184.659	66.6598	107.602	53.1835	162.12	245.728	26.5221	99.8996	73.9765	135.506	75.709	116.729
TCGA-EW-A1P1	1210	0	26.3708	24.9513	49.0484	129.372	54.5102	13.8451	67.3595	311.759	47.0847	439.624	310.091	121.002	83.6939	60.4267	118.117	249.634	29.8343	85.8828	91.7532	28.0321	91.2939	62.0265
TCGA-EW-A3E8	1035	0	16.3261	17.2888	26.4057	86.9449	47.1533	57.2304	71.1511	519.133	46.7566	644.013	340.957	150.45	72.2954	50.609	122.211	109.094	21.4647	179.948	113.254	86.2777	69.9388	60.8633
TCGA-A8-A07O	304	0	78.6864	35.6651	77.2393	123.446	43.1931	2.8418	126.273	460.655	39.7154	554.887	405.015	109.547	166.156	65.2593	409.227	203.134	95.1625	28.1195	136.595	55.026	133.75	63.969
TCGA-AN-A04D	52	0	23.559	20.3138	38.1796	148.79	17.4459	0.742547	29.5509	397.965	40.9441	371.604	124.654	60.707	156.465	34.6438	320.992	276.636	78.6141	57.3904	121.912	34.2542	60.4421	104.203
TCGA-E9-A2JT	288	0	23.3517	21.9784	41.1054	120.764	70.8934	21.3567	61.1658	399.55	62.419	673.093	434.38	161.312	78.4735	71.2459	70.3014	160.85	31.294	152.485	145.213	36.1177	70.1499	44.1945
TCGA-A2-A4S3	666	0	60.8067	33.561	54.8286	174.422	38.3327	13.7585	83.8841	266.986	70.9197	292.782	146.938	81.4067	109.013	33.5091	87.3361	223.361	70.9391	105.441	89.1426	57.2436	81.9705	94.6713
TCGA-AN-A0AK	224	0	50.7773	53.1625	95.196	148.411	39.4585	6.51876	78.9021	293.938	68.0364	593.924	311.717	139.169	168.51	43.4973	218.056	474.653	88.7379	91.603	155.432	78.5209	147.235	117.956
TCGA-AO-A1KO	622	0	23.7232	27.6656	43.1999	91.0252	20.2577	3.07989	28.1086	370.95	35.9028	637.895	401.765	178.297	76.2055	90.9289	51.562	267.708	16.5429	47.0716	96.6417	31.5415	56.9363	48.592
TCGA-A2-A0D0	2048	0	16.688	22.9484	41.7338	79.401	43.0309	4.71826	59.5929	988.229	72.0513	662.057	643.334	706.172	123.425	122.335	319.601	456.141	80.9888	165.75	265.391	38.4903	121.141	139.382
TCGA-A7-A13G	718	0	26.2998	21.8913	35.4429	89.9146	17.2018	7.77736	19.5456	38.4927	38.9992	115.211	128.489	36.1199	10.7213	28.2593	33.0476	56.9027	15.8192	26.6906	36.3138	10.5788	36.3988	37.0767
TCGA-AC-A2QI	588	0	22.1833	17.5231	40.0768	122.444	70.9339	19.0902	78.3323	281.52	61.4269	468.704	200.662	76.3124	75.3623	50.5722	73.2682	177.076	30.914	109.698	67.415	36.6448	64.8353	51.1449
TCGA-AC-A2FM	792	1	43.5421	28.0316	49.0032	141.193	55.4637	25.7157	84.6045	113.182	74.7783	288.582	116.919	45.0565	119.728	38.9368	82.2088	943.259	44.6073	151.65	41.8665	38.227	80.3785	74.8793
TCGA-B6-A0X5	2097	1	22.4495	24.0973	66.4006	115.144	34.1379	14.1936	83.1791	326.661	45.5784	218.831	208.617	71.2839	143.622	67.4244	149.688	440.608	48.4576	136.386	90.8939	103.749	58.7552	87.2312
TCGA-C8-A12L	363	0	40.3207	43.4074	48.2951	137.799	24.8171	10.2256	146.298	232.034	63.1073	192.642	114.426	62.0477	119.43	23.7346	212.571	568.18	57.2905	60.1281	38.5949	81.3549	171.19	77.9295
TCGA-AN-A0AS	10	0	53.4287	32.7502	65.3695	96.5328	41.801	5.48102	135.347	583.694	37.702	806.846	428.593	200.706	135.839	121.922	141.271	788.774	48.6708	71.338	144.256	138.052	122.836	62.3768
TCGA-A8-A0A2	579	0	34.2595	22.4278	53.1385	104.633	32.8179	33.5441	69.6982	242.667	63.185	396.712	196.759	87.0613	87.824	51.4892	54.5764	274.376	22.9362	79.4042	48.7769	92.5348	47.2175	76.5456
TCGA-LQ-A4E4	849	0	20.1384	27.443	45.7316	71.1803	34.1127	9.82238	67.9476	258.601	49.9831	267.943	136.541	83.7799	97.6533	63.3709	118.501	367.857	26.5164	80.6822	38.1818	55.3119	115.881	69.7089
TCGA-A1-A0SI	635	0	16.4877	16.0305	56.6723	150.657	45.7951	12.4854	90.4413	199.583	52.9704	228.978	144.832	56.6104	85.6777	31.1401	127.98	242.103	40.8089	98.7806	56.2605	39.8069	76.6307	41.1887
TCGA-BH-A5J0	715	0	16.1822	17.1743	37.0636	67.9313	70.3005	25.3409	78.7872	462.975	40.187	402.877	298.818	139.588	109.579	84.9054	161.786	429.588	56.6805	169.927	100.704	26.9828	80.7983	66.862
TCGA-D8-A1Y2	433	0	39.0338	24.1809	50.0643	126.188	68.387	16.3943	114.053	505.843	62.7506	413.329	242.683	134.586	110.068	100.424	221.591	346.13	31.5353	139.357	112.765	66.0489	103.506	111.179
TCGA-A7-A3RF	408	0	17.5538	22.0054	50.4193	64.8672	58.2079	43.9413	171.555	542.667	53.694	877.365	272.525	127.809	79.9285	75.5043	69.4949	301.889	43.6473	122.877	82.7402	19.4767	77.7272	72.7477
TCGA-A2-A0T5	531	0	26.0861	29.1758	60.0254	102.287	43.2505	17.3466	42.4706	646.787	44.0103	1317.4	522.887	222.722	112.704	122.849	123.914	354.758	37.3929	77.1711	174.349	71.4268	76.3298	75.3824
TCGA-BH-A1F5	2712	1	55.2627	31.61	74.078	163.443	22.6572	4.69168	49.5601	202.267	81.1649	59.1289	88.0877	65.1606	156.822	35.0366	345.873	263.93	20.6558	63.6771	31.7657	254.291	54.4795	109.037
TCGA-LD-A66U	422	0	11.5113	12.6129	29.6611	48.2584	47.8046	36.6552	32.9525	907.001	42.3511	742.102	742.611	255.257	128.507	122.221	114.329	150.698	27.0074	181.95	186.599	29.2189	58.5984	43.3259
TCGA-E9-A3QA	918	0	20.7811	25.8699	61.1356	63.475	44.7812	18.2117	73.3038	267.058	44.9092	434.914	289.909	99.9124	119.1	64.603	182.087	162.871	112.872	120.72	73.6151	73.3964	77.2334	67.1694
TCGA-AO-A12F	1842	0	21.1301	22.4654	43.0232	94.9834	38.9224	1.61641	59.0558	415.08	64.8611	383.771	339.618	174.957	62.0178	100.444	192.031	343.851	52.1609	54.6799	130.457	32.7107	73.7233	62.3401
TCGA-A2-A25E	3204	0	49.7218	41.2225	95.3163	169.971	25.2412	4.00809	65.4261	268.819	126.707	279.07	187.656	78.8191	182.961	67.1776	234.525	211.951	52.9585	112.595	66.3845	79.9141	104.299	117.289
TCGA-A8-A0A4	396	0	23.4056	37.0803	47.4929	108.601	42.2176	4.15834	56.5116	357.459	47.7225	384.116	349.62	102.759	103.803	39.938	75.1049	296.79	42.7531	110.732	92.4618	47.3731	90.0862	49.4443
TCGA-EW-A1J6	875	0	19.6157	18.8069	27.5986	70.3509	28.4336	6.05087	40.3779	666.037	66.736	137.726	122.184	80.4088	75.129	63.9438	115.478	128.919	22.849	90.2834	116.671	59.4769	27.3287	121.428
TCGA-C8-A8HR	408	0	33.3133	16.6558	32.1621	96.8078	69.52	11.5849	48.5042	366.51	57.9214	411.206	289.173	111.514	87.9135	56.9992	141.964	138.57	32.1559	103.887	102.925	39.0322	69.9685	42.443
TCGA-BH-A0BV	1519	0	15.1679	22.4304	41.1766	143.088	71.1975	4.57823	83.7533	396.405	68.9607	186.386	136.881	48.1967	110.743	54.8723	128.089	504.558	50.4683	146.11	67.6888	21.7633	87.8784	50.9446
TCGA-D8-A27T	398	0	23.721	17.1539	61.3478	107.368	51.8594	9.63181	70.5633	403.93	50.7514	518.943	342.191	145.606	77.8382	75.072	91.5704	162.913	32.562	138.864	109.111	61.2608	90.8146	53.0246
TCGA-E9-A1RE	1054	0	81.8026	57.2345	70.8123	129.155	24.3148	32.3694	87.6723	104.666	97.0643	259.758	116.446	50.4471	118.521	43.1743	203.759	470.364	103.981	40.6891	60.4986	166.537	82.7215	121.285
TCGA-A2-A0T3	1516	0	48.4059	58.2282	55.711	199.613	21.4752	5.54207	58.3936	261.291	48.1442	236.779	167.467	58.8091	115.833	31.486	147.474	806.735	35.7071	121.179	74.6014	62.147	132.113	80.3848
TCGA-E2-A15E	630	0	30.7236	14.2882	36.1994	120.873	47.4904	21.419	98.5615	506.301	67.1	502.181	278.297	84.4881	115.919	78.0351	181.613	342.268	39.045	159.471	79.3517	74.8511	68.2547	108.712
TCGA-E9-A1N5	1120	0	23.9052	21.5457	50.9865	89.6626	54.846	14.2081	52.4618	252.181	60.2156	348.766	210.339	77.4964	79.6453	50.9193	135.689	226.966	31.062	129.798	45.6758	40.5236	73.2901	38.4567
TCGA-B6-A0RV	5156	0	31.2695	28.3132	59.4895	167.348	48.0365	25.3575	88.889	402.104	49.7083	937.427	423.219	189.147	108.619	77.2645	141.15	227.896	35.7548	157.195	143.99	114.043	109.474	67.9149
TCGA-E2-A15P	595	0	23.2773	27.2181	56.9031	117.489	37.0192	5.55249	57.0041	246.176	70.4851	223.668	201.702	69.1046	108.289	39.0685	95.9657	294.339	32.293	133.161	45.2592	92.171	76.5548	91.4115
TCGA-AC-A3EH	197	1	25.7376	14.2828	70.003	138.738	60.7554	17.1916	116.935	334.518	64.4435	433.742	94.0821	67.3983	90.1332	40.6199	113.421	249.403	53.0826	66.9265	62.5774	125.88	85.6192	110.287
TCGA-BH-A1FB	3669	1	35.0408	26.9818	55.8823	143.958	38.8033	10.4469	65.5368	269.258	57.8454	475.848	260.763	112.375	89.4122	50.0931	120.946	356.543	31.2302	113.74	78.0727	76.4619	68.1889	62.1215
TCGA-A8-A07C	1034	0	79.3252	172.678	79.571	127.916	16.9644	3.04182	45.8307	191.012	41.8647	237.333	181.274	91.9673	102.456	93.8194	108.031	492.394	52.7056	29.9812	50.4706	36.679	108.81	57.6905
TCGA-E9-A5FK	447	0	16.0659	8.12467	28.5144	57.4893	72.5754	52.4219	61.6213	768.37	50.5873	716.809	630.341	260.944	84.108	106.017	75.1051	189.909	34.9374	330.64	211.526	67.5028	67.015	81.9014
TCGA-A2-A0CO	1468	0	15.6915	15.1278	37.9337	79.8335	72.9516	27.2525	48.0814	478.736	44.0959	588.32	362.289	135.451	50.9756	74.4507	69.5298	128.767	23.2661	114.976	99.4943	18.8011	78.8473	35.1142
TCGA-A8-A0A9	822	0	32.7548	30.9378	42.5093	128.101	35.0281	17.6138	61.5917	332.626	61.2483	496.232	202.754	90.8282	102.718	57.3105	137.534	401.48	46.0689	139.23	70.7916	67.4668	79.413	75.7091
TCGA-C8-A1HF	332	0	22.2574	32.6507	89.5149	133.622	41.4757	9.9034	104.483	293.129	65.8555	473.92	428.274	413.575	202.742	54.6934	161.45	476.06	45.1442	163.681	132.573	44.2766	81.1047	106.289
TCGA-S3-AA17	424	0	20.007	30.6884	49.9867	161.381	43.2772	27.9331	61.9414	381.474	49.9082	500.466	216.409	163.942	70.3361	53.8458	187.811	247.132	44.4751	167.935	202.069	35.7007	81.9793	52.2186
TCGA-MS-A51U	681	0	18.9882	19.1204	45.9068	78.303	51.6064	31.0831	56.7119	336.15	73.0659	669.181	280.466	112.901	62.9472	60.6582	78.1964	100.608	18.8826	136.856	76.9132	64.3543	74.9662	58.5718
TCGA-GI-A2C8	225	0	17.7893	15.4536	72.2659	80.0792	44.9122	28.553	45.2822	177.973	66.4392	181.112	127.843	61.6542	50.2932	24.8996	69.6356	177.251	21.7222	89.823	31.7321	60.8785	113.844	89.3461
TCGA-BH-A18S	2009	1	22.1223	29.4311	67.2973	107.263	36.8667	43.8546	48.9112	658.197	58.5781	528.597	272.002	102.332	105.847	68.1717	139.738	265.601	32.9519	163.658	63.6175	33.8857	82.9416	88.2495
TCGA-EW-A1P7	915	0	24.1768	17.0539	32.4717	115.245	55.6787	11.6917	58.2668	357.726	49.6588	662.135	400.236	140.193	57.4911	53.5581	131.477	169.497	30.9833	96.7733	173.492	40.5194	78.7203	40.6122
TCGA-A8-A08P	943	0	57.081	47.3791	63.1316	106.97	43.2834	19.0963	82.4915	216.018	78.0302	317.664	210.14	81.5281	154.977	46.5362	175.52	448.776	85.7914	136.735	69.9421	73.2932	86.0898	107.875
TCGA-A8-A095	1277	0	23.2324	29.2856	65.2101	129.247	38.6154	5.92496	56.8351	392.821	68.7271	409.983	279.338	125.254	119.103	68.2413	107.985	355.919	34.2446	116.636	79.9248	44.1481	61.3577	67.891
TCGA-EW-A1P0	1251	0	71.2929	29.9861	49.0153	155.647	38.5989	19.2428	69.122	241.483	57.9834	783.529	354.168	135.196	90.0066	76.957	116.134	400.233	40.5672	111.858	114.119	99.6894	73.2523	30.8348
TCGA-A2-A4S1	820	0	17.8308	12.4686	21.8389	65.2628	73.5997	5.15948	74.4744	147.863	27.1196	135.97	165.069	63.106	37.3608	19.3773	114.992	123.115	34.2055	73.3912	57.5122	-1.46082	107.063	46.4905
TCGA-AR-A0U3	3468	0	26.8228	22.0018	41.5123	207.773	50.8552	19.3471	88.6035	238.123	71.7946	217.918	112.441	64.4198	156.88	59.0987	118.225	388.331	30.2544	160.295	85.6321	73.4695	60.7368	106.966
TCGA-BH-A0EB	745	0	21.5563	21.9531	54.9972	128.413	56.0372	14.808	67.5946	348.267	67.8889	405.817	295.073	121.929	95.1512	69.8044	158.793	225.939	34.2853	148.54	80.6155	42.6565	69.8531	51.7242
TCGA-E9-A54Y	384	0	30.3302	9.46125	32.1627	34.471	34.9481	24.7145	14.3263	787.449	18.2647	387.431	320.391	140.553	55.3002	267.966	61.5677	128.685	40.1778	127.671	134.551	214.158	25.1607	76.8179
TCGA-D8-A1XU	395	0	21.0995	16.1952	53.5678	90.2967	34.2114	6.81538	84.7556	160.315	74.8608	252.723	147.86	88.4701	94.4101	21.5998	95.3119	264.472	26.434	145.081	40.1405	54.4511	119.308	66.549
TCGA-OL-A66J	1996	0	17.5718	18.8542	45.3721	90.6898	68.6555	25.5321	77.3735	357.702	54.0827	649.773	210.627	124.335	84.5642	67.6844	119.985	143.469	16.5739	80.3073	85.3427	36.7752	72.1789	50.8072
TCGA-BH-A0BC	974	0	18.555	27.8183	51.6784	84.4612	63.8713	8.40545	83.6407	716.527	59.2666	650.727	371.674	170.627	108.399	72.9793	206.976	232.387	30.1756	174.721	80.063	35.4654	99.6076	67.3776
TCGA-AC-A23H	0	0	29.4236	30.1137	98.5865	204.76	51.0744	4.64075	179.287	184.594	94.0354	307.678	173.946	59.2816	135.072	43.2435	290.196	655.278	78.8759	53.8022	52.7032	118.88	91.4783	66.7599
TCGA-D8-A1XC	377	1	25.9721	26.7529	54.9216	112.9	30.5361	8.75571	89.6221	300.754	45.8969	437.957	161.16	69.5824	81.8973	40.5558	74.9448	284.705	29.4781	96.1489	40.7518	49.7358	77.9312	57.5453
TCGA-AN-A0XV	162	0	39.8601	26.7942	66.6568	102.931	32.5988	11.0507	49.1581	442.906	53.1007	436.291	256.762	109.589	99.1497	67.5921	279.775	221.383	29.3971	95.3194	89.1273	83.7392	74.766	72.0258
TCGA-A8-A08G	607	0	34.8327	27.0008	75.9061	154.933	40.3236	8.07466	89.1125	341.93	80.8668	213.5	183.465	69.2979	148.245	36.1483	202.753	479.708	44.5956	127.941	216.149	36.2502	73.598	100.065
TCGA-A2-A1FW	528	0	71.2525	29.4557	67.399	231.677	26.7627	15.7021	98.4894	101.045	82.8638	245.236	177.238	61.5527	136.673	46.2674	112.176	441.09	96.4742	118.515	76.3814	78.3655	75.2884	78.7907
TCGA-LL-A5YO	440	0	39.1169	31.7774	58.865	78.1788	55.5612	75.1592	117.483	595.734	64.5049	499.315	385.149	133.25	111.422	89.4591	259.696	454.581	38.5326	182.838	119.825	82.5376	90.1079	69.9586
TCGA-E9-A1RF	200	0	19.216	16.8893	48.2137	84.2588	54.8363	4.94642	118.809	253.204	91.8599	595.466	242.394	136.645	72.3308	67.5373	217.459	327.384	42.494	145.642	81.8225	33.059	87.6362	73.4122
TCGA-XX-A899	467	0	26.5879	22.762	42.6821	109.303	47.8723	16.103	58.5465	486.651	44.8966	544.307	307.628	136.476	67.9278	68.2666	86.5982	151.426	18.5858	71.8539	92.5038	34.0116	66.3501	62.0863
TCGA-E2-A15K	275	0	16.1282	21.6534	68.0079	121.997	48.8669	23.2213	57.5473	543.794	53.2424	388.302	248.531	92.526	96.7687	63.5834	144.074	396.363	45.865	177.222	70.6338	36.8913	75.5514	47.5098
TCGA-AO-A0JI	1528	0	35.9691	32.5709	73.4611	76.1442	27.7667	12.8966	57.1134	333.044	70.556	358.786	113.208	103.957	115.651	53.075	80.352	208.714	30.9843	126.812	59.0562	52.6857	85.8433	75.8892
TCGA-AN-A0AM	5	0	33.4044	28.9555	38.9585	108.883	40.2881	17.4579	116.727	144.344	242.474	488.39	299.765	85.8699	124.588	47.5797	140.084	395.937	64.7677	162.205	82.2117	34.4794	104.851	123.135
TCGA-AO-A128	3248	0	37.7756	22.6982	43.9399	126.157	67.9197	21.9009	117.07	243.74	58.243	239.261	218.967	55.5355	89.2152	43.0988	258.728	348.264	60.2453	184.922	69.5105	44.783	61.7562	57.6707
TCGA-C8-A12N	358	0	22.4689	18.0114	52.8705	107.468	53.8049	15.8727	50.889	446.406	53.8616	634.923	367.438	143.232	100.694	83.2308	143.53	238.535	37.5143	163.144	127.599	115.232	72.0871	70.7
TCGA-A7-A6VX	317	0	28.8986	41.1878	85.0555	86.5835	30.3183	13.1386	118.32	322.507	58.1793	262.484	172.541	74.8716	80.9241	33.872	212.75	263.312	51.1636	125.535	43.6991	59.7685	71.4955	68.8095
TCGA-C8-A133	0	0	13.3684	33.8887	57.8126	74.9206	33.6943	21.0021	75.2272	577.607	45.4048	821.468	421.903	172.238	77.2209	89.458	144.833	231.761	27.9278	186.28	97.2627	18.8281	77.1778	76.6714
TCGA-A2-A0CS	2348	1	18.8663	11.7655	66.6277	99.0051	73.7544	26.724	53.5143	578.103	75.5601	321.146	233.643	107.114	121.695	93.5086	89.142	352.777	37.4666	209.893	112.068	50.3508	90.1153	62.6106
TCGA-A8-A083	0	0	17.1024	20.9606	60.1102	116.254	32.5991	21.0587	57.1116	603.152	83.5473	565.246	375.461	139.234	118.714	81.9178	141.097	281.877	40.7323	183.742	88.6481	57.6538	61.8094	89.303
TCGA-XX-A89A	488	0	16.8059	20.8195	43.5022	98.895	50.5034	13.9155	51.9793	391.711	40.7204	387.705	194.64	113.749	69.4768	61.9295	90.0672	169.249	23.071	74.485	99.0024	14.5498	100.34	51.6719
TCGA-BH-A28O	1120	0	17.7576	17.7382	31.0648	73.3272	49.7399	14.5967	36.9013	506.35	37.2199	890.556	427.449	167.928	66.661	83.3313	51.9342	130.985	19.3377	74.2057	115.497	22.6183	62.9794	41.5215
TCGA-B6-A0IC	0	1	27.1056	23.5797	70.4054	123.512	32.1994	21.7694	65.9616	331.83	62.9975	490.974	191.042	97.7996	82.8418	53.5442	110.374	207.523	37.0102	93.435	48.8733	76.5518	59.4623	36.505
TCGA-B6-A401	2596	0	16.4189	10.2565	23.8769	81.3453	56.526	66.8355	78.1283	547.895	51.6027	438.615	305.796	119.352	61.2922	73.4833	120.533	189.082	37.0295	129.864	108.263	57.6495	45.3069	72.5693
TCGA-AN-A0XS	10	0	30.8702	16.3053	41.632	99.9163	50.358	12.5137	56.7291	249.937	62.3653	370.993	243.193	88.0561	126.863	56.3884	137.319	354.03	37.7359	109.593	69.8789	56.1677	68.1509	80.1387
TCGA-A7-A0CG	1043	0	22.4214	30.5553	58.1897	141.51	41.4927	8.42726	69.3274	302.25	63.6938	605.308	390.909	157.94	101.757	75.4219	126.367	221.286	29.8964	117.52	118.356	66.6033	92.8067	95.0429
TCGA-D8-A27R	307	0	52.4026	44.3256	73.0057	142.477	38.2884	5.68775	110.099	319.007	107.207	361.903	234.878	122.989	194.865	41.9101	383.652	462.054	49.4602	148.661	103.889	69.2138	70.809	122.878
TCGA-GM-A2DD	2282	0	16.4535	14.5742	41.1632	94.6285	45.9738	35.645	139.503	494.618	42.3298	345.64	305.771	130.451	57.8638	82.3387	250.207	152.969	35.0916	175.371	86.656	43.9316	77.2842	101.294
TCGA-LL-A740	441	0	24.1053	19.1108	50.6946	154.719	34.0688	68.5356	91.5181	289.466	43.7623	261.461	173.122	74.2185	84.6618	37.4693	229.458	327.325	39.4572	72.0143	62.7663	56.1272	98.136	82.9722
TCGA-AR-A24T	2312	0	28.1391	28.627	63.6341	96.0186	40.3564	6.95725	53.7726	467.405	60.8303	415.195	194.614	121.359	88.8632	38.2737	65.2382	204.922	24.193	98.7953	62.0393	41.0988	84.4857	54.3141
TCGA-BH-A0H0	461	0	42.1772	25.6295	61.235	68.7185	40.2813	55.4194	70.3281	280.88	50.6121	439.837	197.287	92.8161	119.627	79.0419	202.19	410.58	21.0131	103.473	57.1688	220.97	71.2426	76.2812
TCGA-A8-A09T	579	0	33.9331	23.3594	72.524	142.599	39.8907	12.9853	99.5616	423.392	35.9446	343.999	294.607	117.323	144.771	69.8898	238.376	298.685	34.9047	143.534	83.6872	206.268	59.704	86.985
TCGA-B6-A0WW	558	1	63.4758	27.1838	83.6332	85.4061	28.9681	13.3784	64.4035	293.16	68.3141	182.466	114.561	83.9777	168.063	25.2427	112.471	577.749	100.915	181.138	38.9823	126.989	126.193	115.5
TCGA-OL-A66L	1301	0	9.20029	12.3963	27.9937	47.6374	49.7481	48.2673	38.4351	1055.49	35.9852	547.022	572.411	190.078	81.3809	132.294	124.938	120.428	25.372	218.821	232.645	35.8389	68.2397	34.4186
TCGA-A8-A0A7	30	0	38.9258	25.9276	43.0954	133.42	48.4128	12.1354	152.287	323.469	101.151	347.033	314.118	136.648	124.247	37.8349	307.81	234.74	53.4931	178.965	133.649	81.8591	96.6123	66.1818
TCGA-A7-A4SA	454	0	21.3365	16.0493	43.8703	70.4397	44.8137	14.2618	66.0445	458.637	77.4302	452.408	243.984	84.6655	80.1483	48.8635	186.847	276.873	29.3543	149.203	53.6039	80.2539	106.96	63.3737
TCGA-A2-A0EN	4088	0	14.7872	20.2072	40.741	112.74	56.5867	29.9923	62.5344	272.492	61.0065	334.028	201.622	100.403	78.9004	55.9843	68.034	238.654	25.8231	143.723	96.9395	49.6728	84.71	112.887
TCGA-B6-A0IO	5042	0	20.2768	21.1884	38.7212	100.477	46.8545	14.0846	69.8215	442.335	70.4111	506.01	266.218	115.07	105.345	69.3382	246.898	111.791	36.2636	110.287	86.9607	31.0936	50.0676	61.463
TCGA-AC-A8OQ	34	0	24.4927	33.777	46.9678	86.0867	43.6471	11.7199	55.4679	308.07	71.8934	426.218	168.144	86.3534	56.0322	36.7916	148.23	171.434	78.7311	89.4572	86.3491	20.5484	70.9809	54.5462
TCGA-D8-A27E	530	0	25.7725	33.3292	54.5046	82.7275	29.2367	63.6207	65.1676	323.261	47.8133	642.055	255.647	114.96	72.2654	60.8961	105.464	258.931	31.7318	111.728	50.029	60.2772	62.9903	64.124
TCGA-BH-A8G0	662	0	18.5381	16.7362	37.2981	74.0566	56.3601	22.5642	57.8466	441.397	41.1502	568.85	357.786	156.387	64.4787	72.027	93.55	112.743	19.7172	87.1535	100.204	29.3955	61.4893	47.6746
TCGA-A2-A3XW	1505	0	7.53848	11.5526	31.812	61.1516	55.4965	5.67567	46.0639	1265	32.1107	909.522	557.662	145.797	59.7873	95.8868	98.5991	62.2599	33.5073	134.318	196.777	12.2762	59.6421	47.5261
TCGA-BH-A0DP	476	0	21.653	21.8507	45.7814	92.1069	43.2608	10.8027	51.9193	446.324	41.1343	746.542	429.253	184.725	90.0577	92.5952	98.2169	131.668	21.5582	126.833	139.851	123.894	73.7498	58.3609
TCGA-PE-A5DD	1953	0	9.1181	18.5988	29.7313	80.6097	81.2506	19.1663	40.45	259.397	39.8534	302.942	121.103	113.105	60.9089	78.3704	133.072	126.564	33.9495	144.374	86.3216	30.634	82.5009	39.8018
TCGA-OL-A66K	1275	1	23.1057	18.7885	43.9739	64.7108	38.8717	13.2379	48.4622	460.689	42.7142	441.88	260.221	150.62	67.5378	56.1806	103.466	92.8533	17.3918	64.1554	61.2955	33.7569	80.5333	88.5187
TCGA-BH-A1FG	577	1	57.3372	30.5219	77.1377	93.3303	29.2781	9.90603	67.6409	494.241	65.5678	334.64	243.39	128.521	126.552	66.2045	357.539	432.95	41.9307	115.311	72.4855	330.022	101.851	134.715
TCGA-A2-A25D	0	0	43.4318	21.9336	57.3092	95.2531	58.3602	43.6304	85.3173	888.857	46.5056	1069.41	617.378	268.637	91.747	128.157	150.781	401.771	37.842	160.229	221.087	114.369	63.5767	105.136
TCGA-S3-AA14	455	0	19.4116	24.1302	41.1843	92.3859	31.1894	25.696	55.8092	307.407	40.1131	540.677	206.922	88.3533	70.4602	50.4916	108.614	141.524	28.1446	72.3547	74.3621	48.7168	76.3946	64.3451
TCGA-LL-A440	759	0	17.297	13.6163	31.1866	88.7479	57.8472	6.95423	41.0661	398.137	40.4858	409.81	241.64	98.4964	47.5897	46.9686	74.8825	119.766	23.4954	51.7475	78.1497	10.9515	76.3689	40.0214
TCGA-A2-A0SW	1365	1	21.566	25.1149	62.3208	139.137	37.9562	11.5607	154.751	189.425	101.46	337.529	219.441	66.7849	135.552	27.9221	326.834	334.241	47.644	237.571	85.9948	44.3037	84.3658	79.4216
TCGA-D8-A1XW	1309	0	49.2258	29.8186	50.9305	77.2649	38.1067	3.95804	100.177	287.347	57.8597	321.777	175.271	72.7716	75.5587	31.8383	120.611	153.969	28.5308	49.8802	41.9554	152.358	76.4759	34.0311
TCGA-B6-A2IU	5176	0	24.6714	19.1989	72.187	118.656	50.8443	21.3013	46.4822	408.537	34.9586	378.236	237.982	104.004	91.3538	63.3171	125.5	276.781	32.6067	108.183	62.5478	93.0631	55.9723	72.6186
TCGA-GM-A2DO	2596	0	18.5585	14.0118	36.1717	100.622	66.9093	54.2972	41.944	685.961	42.464	612.293	470.733	174.138	68.1047	114.205	125.34	166.327	17.4973	211.338	172.987	63.43	46.0049	76.2283
TCGA-B6-A0IA	8391	0	35.7356	7.43194	75.2494	89.114	68.6416	1.55565	48.0466	754.263	46.6814	605.546	496.047	198.323	86.9681	186.06	176.724	261.237	28.5832	126.918	161.902	136.098	43.5756	90.2031
TCGA-C8-A26Y	0	0	20.2316	18.0363	124.507	84.2425	44.3254	8.38023	213.386	121.098	54.5666	135.864	121.349	66.7059	65.4352	26.9488	361.162	486.645	44.5511	91.8177	28.9396	84.5461	136.384	140.394
TCGA-AN-A0G0	16	0	62.0664	52.6286	45.0185	203.505	20.7393	3.27065	108.109	298.185	32.88	447.085	180.999	59.5329	104.656	27.6107	92.9137	457.714	44.5348	66.8319	72.1727	67.2464	123.249	79.4084
TCGA-AO-A0JG	798	0	23.8515	31.145	54.1118	133.295	32.4238	12.6201	76.4751	434.704	62.6629	260.278	144.128	94.8147	95.7095	30.5467	108.915	290.872	22.0916	96.711	67.6738	30.4682	80.8982	43.7351
TCGA-E2-A1LH	3247	0	22.9503	9.4667	32.397	69.3295	52.4017	17.2859	77.876	364.671	41.4525	530.338	286.754	84.4276	49.7921	61.0599	121.083	132.222	56.8245	109.894	107.038	61.8038	65.0095	77.7048
TCGA-AN-A0FY	10	0	32.8205	20.3509	44.0205	179.473	37.8078	10.5363	104.166	174.437	209.984	392.058	262.002	94.6753	140.355	57.005	210.233	242.641	77.8429	57.1485	155.206	66.9088	81.4214	81.0739
TCGA-E2-A1L9	598	0	17.8597	21.1441	66.5388	142.138	73.724	7.70784	49.1986	243.166	69.0588	330.537	229.346	101.47	96.967	55.0434	130.892	305.956	33.4965	137.255	77.1133	25.204	93.341	88.9348
TCGA-BH-A0W5	1288	0	28.5356	23.5347	47.287	101.878	46.2674	14.2439	64.2561	521.464	66.8604	442.312	372.7	148.484	92.8354	71.8378	162.259	174.326	29.6112	105.518	111.869	36.5844	71.6976	64.1627
TCGA-AQ-A54N	78	0	14.661	14.0822	32.9925	39.9202	40.8347	3.48819	33.7767	716.504	25.4312	838.076	804.577	297.284	65.3459	159.339	89.6298	152.996	27.9042	65.9077	229.086	10.7284	35.0597	65.8914
TCGA-GM-A3NY	1162	0	11.1235	16.2865	38.4046	69.1924	35.5772	16.0747	25.5017	409.315	38.0634	249.708	351.194	209.826	43.039	173.591	75.2032	125.05	20.9405	144.954	152.506	56.4762	38.986	46.8829
TCGA-A8-A09E	1492	0	32.3518	18.0555	72.4814	82.0622	47.1807	10.6514	93.701	541.872	71.3344	266.369	150.827	80.7711	123.099	57.6382	213.232	667.425	20.81	171.419	48.0189	39.6059	85.0042	66.8652
TCGA-AR-A0TX	1972	0	21.4336	35.8144	77.105	96.1592	33.737	18.6081	85.2783	154.703	65.8612	342.41	199.41	84.1729	115.907	28.1803	160.775	319.788	35.3581	123.132	48.7458	81.8231	104.678	70.0808
TCGA-AQ-A04J	819	0	35.5652	24.9491	36.9187	154.796	45.5655	6.24883	93.8164	317.176	51.3892	395.762	242.681	112.808	64.192	39.404	127.767	228.383	44.8122	88.0896	117.454	26.2237	66.6313	60.209
TCGA-AR-A2LJ	1865	0	11.0983	12.0335	36.4369	56.1737	74.8884	32.5228	57.2518	1037.16	41.543	1006.43	518.936	211.938	77.6323	93.478	121.762	128.368	32.9397	154.4	185.784	57.7632	77.1809	48.6529
TCGA-OL-A66H	812	0	17.7799	24.9115	38.1048	58.4886	54.188	43.5222	70.032	807.673	51.2131	712.096	305.009	134.764	102.43	146.062	118.849	208.652	34.9028	211.367	109.562	14.8009	81.0639	52.3619
TCGA-AC-A23C	585	0	24.2464	32.5258	66.8157	194.705	23.5924	7.29564	80.881	221.501	60.6334	190.979	141.401	47.0288	111.702	38.728	213.617	385.231	35.5971	108.615	54.8535	48.6681	80.5474	68.3358
TCGA-D8-A1XQ	499	0	48.2576	39.0738	76.2544	104.496	45.2467	7.50743	188.598	321.898	69.1261	332.746	140.375	56.3774	127.804	58.0943	168.978	588.83	123.57	116.54	56.9973	82.5772	126.782	69.827
TCGA-E2-A156	726	0	27.0726	26.4243	89.0729	184.406	31.9406	14.5654	85.9818	354.695	58.0821	525.353	259.537	103.703	100.722	56.7927	142.65	259.272	33.8951	90.9682	58.9335	112.109	70.7354	51.948
TCGA-AC-A6IV	568	0	18.8404	16.5986	42.4195	90.4277	64.3162	11.7981	50.1844	333.244	41.6684	332.009	230.513	112.624	63.7239	50.7761	98.7955	173.299	25.5423	86.7217	78.5978	16.5899	78.7841	41.6726
TCGA-D8-A1X6	541	0	62.3926	26.7506	49.169	90.9492	37.9112	13.666	79.1312	334.771	67.1826	594.962	287.949	96.3735	154.347	90.7794	333.013	311.499	42.1655	161.605	69.338	233.973	54.7902	221.931
TCGA-A8-A0AD	1157	0	25.6919	26.3305	67.0918	150.433	49.0883	9.28457	68.3979	653.652	41.2339	393.721	206.129	84.0651	95.862	66.1414	161.678	202.676	27.5906	69.4977	72.8227	31.4039	65.6401	50.8485
TCGA-A8-A07G	577	0	30.6689	30.7038	40.2172	115.46	35.2485	8.21361	103.073	218.566	75.5623	351.554	167.687	90.0315	115.849	25.8472	201.889	400.194	48.687	124.671	52.2199	40.1999	70.4524	126.761
TCGA-C8-A130	370	0	24.274	16.2525	42.4333	91.7326	37.2127	13.9917	92.8323	454.046	72.5987	315.966	197.352	83.9132	80.4134	31.8454	268.299	317.667	59.6847	99.1143	82.1627	59.2084	57.2507	53.7161
TCGA-AN-A046	10	0	22.9904	23.6296	59.7839	110.303	54.745	28.1113	53.515	625.419	61.0066	859.445	411.664	174.129	77.9323	113.174	143.328	215.979	34.7499	280.88	164.051	52.812	100.256	80.0093
TCGA-E2-A1AZ	2329	0	33.3608	33.5122	56.6116	147.792	27.9733	5.54149	99.4443	96.264	59.9762	198.58	390.951	82.4453	96.0706	38.153	163.073	485.216	70.0956	112.96	83.525	52.8689	76.0909	71.2322
TCGA-B6-A400	215	0	33.4269	14.4061	43.3002	90.4402	53.6687	8.33806	67.614	515.972	35.1022	363.204	286.848	135.494	81.6198	68.1208	145.186	355.935	68.1136	65.1212	97.0225	40.6929	86.6753	80.6502
TCGA-Z7-A8R5	3287	0	10.7512	15.1867	28.9865	57.9887	57.0624	33.7058	50.6938	960.742	42.256	1111.71	710.501	308.73	89.0338	136.071	109.255	189.985	28.4237	136.821	233.733	23.9428	62.0223	64.7119
TCGA-E2-A155	640	0	30.0838	34.3126	95.8799	190.137	23.7307	2.56097	106.629	263.911	73.6017	490.346	206.865	83.1587	119.427	45.9936	316.281	449.378	71.5066	49.2395	53.5836	57.3485	108.609	43.5911
TCGA-E2-A109	1417	0	65.7453	29.6648	62.9091	107.471	39.3413	11.0221	68.2978	213.107	77.9442	359.002	181.038	87.8609	125.765	49.3442	123.025	616.298	55.0003	165.498	60.3732	67.9638	65.2571	94.3594
TCGA-BH-A1EN	2127	1	27.72	31.4627	41.1045	108.084	25.2122	8.08001	131.392	288.531	65.0001	538.803	153.508	118.476	74.8006	55.029	73.5421	332.838	21.3783	82.5965	50.865	974.653	93.2708	132.171
TCGA-AR-A1AQ	3021	0	38.666	24.3612	39.8636	148.766	51.5882	12.4919	109.063	335.81	56.7343	453.528	491.324	180.164	98.4081	64.9042	219.346	282.889	73.7816	140.622	193.265	56.4966	87.9207	72.9084
TCGA-E2-A574	808	0	22.3571	16.8619	36.5612	66.4656	27.6051	14.3225	83.6168	1280.93	68.5677	894.15	767.205	338.218	133.15	130.68	207.653	241.591	48.5256	104.41	410.638	141.697	66.5794	94.4686
TCGA-A2-A1G0	616	0	40.2362	39.5417	43.5632	93.3128	34.7751	23.4801	52.8231	215.181	78.2511	332.663	238.653	75.6539	81.2949	44.9382	208.773	305.057	35.5948	84.5703	56.8003	57.2448	53.8845	77.7162
TCGA-AC-A4ZE	890	0	18.8636	20.1779	57.0462	104.877	42.0673	8.28752	49.3695	562.631	37.9911	572.357	188.95	170.742	92.3192	84.5322	85.4143	251.823	108.969	73.5888	78.4848	52.143	64.3627	43.8324
TCGA-AR-A24O	2561	0	27.6628	24.1088	61.5219	152.115	49.346	2.33466	52.2006	352.249	56.6675	299.071	286.229	124.916	102.258	62.6775	98.3761	211.783	28.2809	101.585	86.7289	44.3671	78.0447	45.9374
TCGA-BH-A0AV	1820	0	32.3037	36.2338	66.1365	126.425	71.5847	1.28903	143.701	358.515	37.4374	284.21	184.433	112.335	73.8872	59.0756	80.1549	217.786	32.436	32.5111	74.7154	65.1059	160.879	55.8508
TCGA-C8-A137	379	0	13.9799	35.159	177.785	160.715	18.9511	5.14078	245.907	370.542	62.0569	563.329	302.222	106.857	153.398	38.1667	286.327	651.317	71.9725	51.6176	95.7389	58.003	94.4942	144.89
TCGA-B6-A0RL	2469	1	26.1153	23.1956	56.6162	120.737	56.7936	13.3464	94.9215	402.635	59.563	269.288	198.105	93.4966	140.953	73.4558	282.389	485.275	36.9737	138.024	89.6859	50.0249	81.2164	102.007
TCGA-OL-A5RV	1062	0	18.0956	18.6685	52.4236	115.868	43.742	30.9677	63.0456	389.042	43.8265	569.168	249.021	110.334	88.9698	56.1296	68.4248	174.536	26.2815	70.1264	67.2026	39.3926	54.181	69.195
TCGA-B6-A0IM	3873	1	41.1915	21.6396	56.7499	164.654	45.2007	15.4471	105.548	412.045	55.323	451.274	191.273	85.6183	60.7233	49.3069	117.781	247.848	21.6169	124.911	67.4632	57.9747	68.1897	62.0966
TCGA-B6-A0IK	571	1	23.5641	20.0246	113.634	132.838	35.418	30.8961	266.76	379.841	84.5019	344.561	426.827	134.427	155.265	65.9391	243.489	489.118	32.2316	91.334	83.3649	673.065	225.172	123.121
TCGA-B6-A0WX	639	1	29.6123	15.8709	30.3628	69.4661	38.4055	4.94067	45.6739	403.238	47.6187	329.58	284.64	116.836	116.619	103.598	169.595	254.468	37.1411	51.3641	111.189	32.337	65.3156	45.4182
TCGA-AR-A24H	4776	0	45.5858	43.4599	92.1704	108.683	21.4128	7.71387	66.221	163.903	74.961	158.976	150.637	72.6684	115.879	85.1573	150.539	444.799	61.365	102.927	42.8546	116.855	89.2143	130.899
TCGA-B6-A0IQ	4285	0	19.2827	18.5418	84.7908	98.1173	32.9006	3.79006	67.0666	515.263	36.8639	624.934	591.931	217.461	110.995	95.6786	108.51	209.264	51.7186	50.7733	240.3	41.6695	83.7651	79.5393
TCGA-D8-A27N	519	0	20.9154	30.4415	57.4805	123.671	39.6262	7.69674	106.912	325.559	53.902	339.474	276.666	95.8257	101.141	39.8863	209.903	548.647	126.891	126.456	95.1709	31.2146	126.928	75.6878
TCGA-C8-A275	1	0	61.3994	25.8463	79.3675	232.097	37.1791	15.3355	131.795	255.321	54.2477	351.76	257.824	104.428	153.947	54.2884	420.924	770.633	76.2881	105.552	74.3319	332.687	89.5542	84.6146
TCGA-B6-A0IG	4456	1	29.5235	37.7357	62.5561	54.8444	33.201	23.7029	167.771	492.793	58.9042	471.968	221.375	175.716	60.0782	36.9618	93.815	237.33	85.5375	171.53	64.8136	132.442	127.937	68.0002
TCGA-E9-A243	612	0	46.6125	44.4346	63.6331	214.015	32.2319	7.87796	87.946	270.983	48.7793	243.333	238.837	103.088	93.6763	40.1787	118.579	602.021	27.8115	120.463	125.989	13.1377	80.4537	71.0751
TCGA-D8-A1JE	575	0	29.5836	21.4682	97.5653	107.58	43.9581	5.97267	86.1233	212.553	89.599	181.031	130.051	79.9097	127.582	43.0462	82.7926	399.616	18.8767	99.8091	35.5832	48.4366	89.5208	38.8949
TCGA-E2-A1LE	879	1	19.6698	20.3849	50.3357	70.2822	56.452	18.1804	47.1072	273.696	37.7213	334.028	317.667	167.99	74.3807	43.3299	148.91	109.394	44.6632	58.2426	73.3933	34.908	176.221	83.1239
TCGA-A8-A09Q	761	0	70.6081	31.7939	48.7139	130.677	42.3303	15.8188	167.679	334.221	45.5748	613.266	288.92	121.358	109.729	147.883	174.221	301.569	56.8374	74.5918	133.389	252.299	59.31	74.2427
TCGA-AN-A0AL	227	0	20.7537	23.5605	54.3095	98.5908	40.159	28.306	126.27	287.121	51.7222	304.279	188.706	62.3653	63.041	25.24	131.698	372.799	68.3166	97.7268	56.7228	58.3367	109.681	71.8372
TCGA-A2-A4RY	648	0	17.4381	18.0164	33.4669	99.7236	49.9459	18.7858	38.6605	546.035	37.1124	713.714	330.873	133.042	72.8556	72.319	55.1877	143.617	25.3057	84.281	98.4045	22.7506	60.7506	46.393
TCGA-AR-A5QQ	322	1	24.7055	13.3473	46.8744	166.764	76.2213	21.7812	217.351	522.064	54.9479	413.389	358.551	112.28	117.368	69.4995	153.469	257.145	49.0048	126.091	164.629	17.4824	95.149	126.054
TCGA-D8-A140	403	0	36.5564	30.7084	51.4294	137.73	40.5096	16.3294	51.2812	320.63	62.8072	389.1	193.844	64.5272	111.27	35.3776	151.153	307.726	38.6771	102.886	79.3303	19.1847	92.5939	59.8177
TCGA-A2-A0YH	659	0	72.3168	27.0565	53.5778	130.675	51.6433	14.214	118.14	290.706	54.8398	185.776	129.972	57.3871	96.3436	46.4077	152.852	290.241	41.2322	170.8	78.6931	233.951	67.4644	75.2855
TCGA-B6-A3ZX	1152	1	22.4609	24.7126	52.4507	116.25	52.8804	17.6834	86.0321	366.396	43.4689	439.595	386.315	195.35	83.1483	67.3906	143.407	148.816	73.3502	82.7295	170.533	16.946	74.7744	69.1104
TCGA-A1-A0SE	1321	0	25.5958	26.3783	59.0963	116.091	45.5155	9.32128	62.597	456.754	46.8724	778.397	369.709	160.32	97.9775	75.2782	148.329	377.552	23.5901	119.686	107.885	59.5889	80.0416	60.118
TCGA-AR-A1AN	2920	0	31.2237	19.9757	56.66	130.389	52.6898	6.96777	62.331	552.348	54.0553	400.849	415.274	172.429	98.3206	106.228	164.26	309.448	30.0903	78.711	137.079	34.8506	115.481	41.7825
TCGA-A8-A08R	30	0	63.1654	48.3899	98.4295	113.418	33.5935	6.05554	82.4284	161.96	57.7894	237.393	163.95	44.3945	148.084	34.1329	195.571	369.978	38.194	91.9587	36.851	103.785	93.8698	51.0744
TCGA-OL-A5RX	878	0	19.5194	22.4778	45.7862	102.745	49.4388	24.5615	44.1891	563.211	47.8786	892.581	460.721	224.09	79.2764	96.8572	77.7148	152.74	23.0087	113.388	112.849	48.9581	61.2797	69.5291
TCGA-AR-A2LO	935	0	30.479	21.6628	44.5195	79.9776	44.9452	16.1487	47.3251	481.524	75.5226	506.574	282.686	147.587	85.8631	68.6931	56.4691	281.385	33.5859	102.672	78.8751	58.2559	71.6222	56.5037
TCGA-BH-A0BD	554	0	34.0261	26.2425	55.3072	128.113	61.5559	12.2642	61.7931	357.526	54.8183	373.289	230.427	99.2105	84.6721	47.0668	161.997	303.81	22.003	130.052	63.1183	62.3584	85.7759	63.3498
TCGA-AR-A24N	2388	0	89.8195	34.239	79.7593	121.67	22.0096	5.92184	53.2696	349.791	56.307	368.564	204.173	86.386	122.579	49.9659	240.326	324.349	36.7226	175.148	57.8519	119.066	69.4445	74.0643
TCGA-AR-A2LH	616	1	21.8232	21.7589	54.5419	91.5033	48.7772	19.4656	104.8	533.208	46.0134	492.312	319.788	122.52	90.0127	57.6707	252.168	234.196	33.0735	135.306	107.637	104.554	97.9477	106.445
TCGA-AR-A1AO	2618	0	19.2528	22.5403	63.3812	125.734	67.0022	19.4429	98.1842	324.124	47.1727	419.086	313.109	105.132	72.352	56.3094	192.194	274.779	44.9522	91.753	96.3737	24.1487	133.808	63.1879
TCGA-BH-A1EW	1694	1	57.7928	48.7195	76.1705	159.308	32.4618	12.0219	75.1468	163.368	86.5933	221.877	181.221	61.2728	120.562	27.9554	179.347	380.02	37.0473	74.8552	52.9726	87.5208	98.9494	73.8504
TCGA-BH-A0W3	728	0	20.2027	18.6139	55.8966	128.159	52.3025	8.23474	61.5588	583.023	66.0516	205.824	150.513	72.638	110.076	47.091	79.6761	265.439	37.2563	172.004	40.8375	54.1918	50.0808	63.6944
TCGA-EW-A1PF	439	0	21.4456	24.2766	55.4574	104.809	60.5427	6.70865	69.6089	242.433	62.2045	396.29	114.251	65.4224	77.8088	39.5977	244.892	200.054	29.6217	64.5797	37.7807	44.5599	107.06	90.5106
TCGA-S3-A6ZG	399	0	25.9964	29.2086	50.0224	102.738	37.4871	24.8879	67.1519	242.419	59.0665	397.869	215.185	122.385	123.575	63.1867	112.64	407.288	22.2161	135.441	69.6582	53.5112	50.9939	45.4894
TCGA-E9-A22A	1189	0	45.9029	24.795	63.8118	135.828	61.6479	8.85017	98.1957	259.937	63.3383	304.921	151.73	77.078	109.476	42.9775	301.608	160.347	44.6818	96.2743	84.7175	39.804	94.3245	71.8159
TCGA-A2-A0YT	723	1	75.1338	48.5936	85.8462	91.1266	24.2207	4.31824	147.162	176.932	91.3659	233.48	156.721	40.7207	267.594	27.194	281.734	496.137	64.555	113.481	36.9862	153.651	86.5426	124.562
TCGA-B6-A0IN	2573	1	14.5049	15.6877	36.1966	66.767	60.8486	25.5788	58.5891	330.576	45.4241	375.033	215.253	98.3197	61.3133	46.2405	117.08	175.78	33.9853	112.18	87.9374	18.1193	71.4271	69.5916
TCGA-C8-A1HJ	5	0	41.8738	20.5703	55.2492	112.792	19.931	0.952492	50.6554	562.492	80.9411	168.48	178.613	155.273	120.337	75.5626	208.273	863.411	23.651	18.688	85.4295	106.567	31.6427	112.014
TCGA-AQ-A7U7	584	1	20.6484	20.1172	37.2208	85.0467	69.087	16.1597	44.686	240.774	47.2619	268.477	232.697	96.7814	64.8613	44.1013	64.1259	132.302	24.484	128.129	74.7009	14.639	77.6685	42.2139
TCGA-D8-A1JI	577	0	24.5355	30.032	37.263	104.957	41.1055	9.72646	58.6154	438.135	70.3446	470.227	226.968	97.7895	110.023	53.936	87.9626	298.59	16.4179	113.911	62.2937	25.4299	76.4633	52.5663
TCGA-GM-A2D9	1812	1	12.1841	16.9132	49.7593	79.8264	59.1944	35.4475	41.2533	660.628	38.0865	775.676	436.482	191.952	89.8505	121.341	123.079	140.606	28.6587	172.797	127.645	27.1134	51.2857	50.3787
TCGA-A8-A06R	547	0	22.7958	15.5486	55.481	123.721	44.2441	18.7202	190.298	241.706	50.3126	464.41	234.913	145.293	125.571	71.1611	175.688	1692.72	134.279	158.757	95.357	111.614	94.4619	103.838
TCGA-AR-A1AT	1272	1	33.01	38.1696	67.962	105.415	47.0124	21.1198	94.5174	375.855	55.1324	557.674	204.27	143.298	86.3587	61.0504	170.102	313.086	39.9266	134.13	114.266	74.6247	95.0235	131.934
TCGA-AO-A1KP	2953	0	43.7609	24.2056	74.9934	123.639	29.4187	6.05087	46.3833	512.964	53.9074	174.407	150.281	169.168	150.739	91.8611	99.1247	365.881	44.5752	103.732	90.225	189.664	54.8042	114.389
TCGA-AN-A0AJ	303	0	52.8922	29.708	91.1246	171.787	26.0906	15.1573	254.34	284.238	54.7764	430.518	229.197	116.329	245.872	72.3447	119.914	386.596	102.48	138.61	104.6	155.663	76.7843	145.563
TCGA-A8-A07F	577	0	41.9058	36.1237	92.6498	138.497	25.5904	8.70878	77.1641	145.813	59.3896	170.503	97.385	45.5516	91.0555	25.2186	89.1304	266.881	52.3937	65.7889	48.6632	51.5118	117.886	81.5408
TCGA-GM-A3XG	1330	0	12.7822	15.2719	29.9575	77.6507	46.8269	35.6731	49.7885	945.03	41.7517	1361.67	654.319	283.028	80.4027	117.966	100.691	133.062	25.0333	116.214	193.645	30.511	50.6011	61.4918
TCGA-AR-A0TV	2288	0	105.939	34.7958	97.4029	68.1935	31.7824	10.1325	58.4524	388.361	65.8708	480.76	222.684	88.1166	128.17	60.523	241.785	281.432	27.3232	125.496	58.8321	268.006	94.6767	55.2583
TCGA-A2-A3XY	1064	0	35.312	25.7078	35.7376	73.2844	54.1883	9.79093	195.313	462.717	50.2548	641.043	318.067	151.286	59.2288	68.7197	130.915	229.692	56.7771	66.6912	89.9649	54.0269	89.7657	50.9017
TCGA-A2-A1FZ	683	0	22.3364	23.6832	59.2246	163.922	40.8207	4.25114	49.583	214.024	58.3477	261.651	157.873	55.5909	71.7055	23.1129	140.745	197.368	25.5784	56.1152	51.5773	35.592	80.7727	42.5009
TCGA-D8-A13Z	635	0	19.0632	22.9641	43.8117	169.954	44.9374	11.1016	161.947	120.734	73.8211	162.061	136.047	52.2714	165.993	19.0509	149.717	421.376	38.9594	108.49	49.5761	58.5665	115.742	109.734
TCGA-A2-A25C	523	0	25.4016	20.8039	63.6861	165.981	44.7024	17.4312	74.7272	203.305	72.6445	180.646	118.466	60.4134	105.086	38.7422	45.9265	462.346	35.3935	237.085	47.6407	85.6173	77.8767	57.7709
TCGA-AN-A0XR	10	0	14.2613	20.1377	89.4242	140.306	69.8077	13.8658	112.718	492.329	56.117	179.781	236.895	88.6599	114.392	55.8434	183.061	298.246	56.7618	198.847	73.6491	66.933	126.363	59.8478
TCGA-B6-A0RN	8008	0	17.3923	19.8559	48.9693	104.939	38.5811	20.7863	59.7389	630.133	42.8927	521.446	413.382	264.596	103.671	76.3331	95.2096	204.726	28.6229	104.547	130.324	75.7567	70.0785	48.8807
TCGA-AC-A2FB	1234	0	24.3061	25.6226	65.0223	145.181	45.07	18.4162	68.0299	385.534	66.1604	499.129	334.832	136.062	85.5015	53.9276	109.512	280.866	31.9355	136.237	92.0715	42.3796	61.3094	66.0995
TCGA-AC-A7VB	250	0	17.8585	21.1438	66.3777	112.377	25.0088	9.32011	104.462	272.067	48.9559	250.337	195.343	107.047	69.9787	51.3318	270.388	596.807	76.8457	146.414	64.0504	58.2579	69.8227	90.7297
TCGA-A2-A0YM	965	0	47.4331	30.338	81.2176	148.767	48.8978	3.79629	104.713	164.952	47.2339	422.047	251.803	125.994	87.4628	48.1109	110.226	296.966	44.9751	37.0187	89.5457	102.212	98.1101	75.7534
TCGA-OL-A5D8	973	0	27.7095	14.3356	54.6619	141.397	46.5956	18.4115	45.434	253.451	48.3967	484.918	205.167	131.099	94.8852	52.8976	138.401	243.673	38.2231	102.818	60.3984	43.6662	70.7739	59.5374
TCGA-D8-A1XL	606	0	34.0584	23.4565	71.0471	88.7049	33.8711	57.0365	150.463	399.395	60.6716	453.562	340.868	140.286	207.122	52.9014	212.29	297.051	51.4846	317.275	152.327	177.984	90.5948	65.1579
TCGA-AR-A252	2226	0	31.7959	26.9879	49.7206	162.754	59.1288	9.94284	60.6786	235.206	58.0623	297.014	214.049	93.799	90.011	51.1911	100.928	293.324	37.2095	164.435	68.7624	19.989	74.0261	74.9162
TCGA-BH-A18G	149	0	16.5216	24.5	55.628	104.379	27.1	3.72151	100.109	719.942	32.6693	761.179	491.365	240.379	61.8094	74.461	134.531	275.638	36.9984	92.1158	213.12	17.9505	87.0204	118.396
TCGA-OL-A5D6	1104	1	15.9753	15.5737	43.7555	74.6258	39.2651	57.5209	80.4403	470.302	39.3092	412.433	229.364	89.4155	66.076	51.5125	184.395	169.424	27.9617	37.8599	51.2431	41.8404	112.479	100.336
TCGA-A8-A086	396	0	50.6164	22.7518	49.3935	125.937	34.9795	5.00991	89.6476	323.072	58.32	519.538	267.484	137.393	107.593	64.9137	226.216	248.46	29.6939	77.5515	141.841	129.593	78.9538	95.0462
GSM1501818	1740	0	32.6305	26.4509	57.4754	118.539	43.1636	16.1554	86.2596	402.545	60.089	435.221	273.113	122.058	102.632	64.9969	160.435	314.717	44.7297	118.093	96.4792	77.0276	82.6154	78.0937
GSM1501819	1110	0	29.8154	25.7784	55.0054	117.55	44.2422	15.6968	86.4129	402.333	58.7538	434.931	272.967	121.124	102.442	64.4222	159.619	315.45	43.9754	117.736	95.9838	74.7695	82.7809	76.7753
GSM1501821	270	0	30.7051	26.085	55.7784	118.272	44.3011	18.0599	89.673	402.931	58.9166	435.221	272.642	122.306	102.773	64.9446	160.905	314.531	47.2253	120.511	96.1243	77.7518	83.2646	74.1485
GSM1501822	150	1	31.3903	26.031	56.1425	115.066	42.1657	16.1426	88.5905	404.256	58.352	435.642	273.583	124.297	103.107	66.4247	159.481	314.187	46.6733	121.559	97.8083	75.6417	82.1666	79.4005
GSM1501823	390	0	31.2073	26.2617	56.0281	118.587	43.4805	15.4293	89.1408	403.615	58.066	435.072	273.002	120.882	100.782	64.5877	160.325	314.047	46.3458	116.837	97.3029	77.3904	84.0843	78.0301
GSM1501824	1050	1	30.3067	25.3659	55.7055	114.824	43.0603	18.9579	84.0476	401.7	58.5886	433.358	272.034	121.426	102.712	64.0685	159.734	315.192	40.8584	120.083	94.7184	73.817	81.6959	74.5597
GSM1501825	930	1	28.5119	25.6472	56.2121	115.97	43.9618	17.2558	88.0926	402.255	58.8855	434.321	272.867	121.674	102.913	63.9554	159.134	314.555	46.3011	120.297	94.9933	73.0718	83.7147	76.5749
GSM1501826	1560	0	30.6311	25.1666	55.6157	118.763	41.9718	13.5628	88.5231	401.917	57.7764	434.363	272.299	121.044	102.247	63.1617	161.228	313.783	45.6143	117.867	95.3298	73.7466	83.3046	77.4756
GSM1501827	1050	0	30.2255	26.0798	55.929	114.474	44.2133	15.1759	86.1883	401.559	59.0286	435.168	272.933	122.229	101.916	65.0086	158.375	314.072	43.8294	119.012	95.5464	70.3419	83.2968	77.4019
GSM1501828	1440	0	29.9647	26.448	55.7239	116.286	42.4045	13.9384	85.1218	402.291	57.0603	434.392	274.142	123.572	102.797	63.6478	160.512	313.687	45.6936	116.039	94.6315	77.0816	82.6484	73.7967
GSM1501829	390	0	28.2237	26.057	54.78	115.78	44.1	16.0211	87.7807	401.191	58.9513	434.931	272.452	121.077	102.827	64.0382	158.666	313.803	43.239	119.649	94.997	74.3263	81.6985	76.0872
GSM1501830	1440	0	29.8921	25.5728	55.6882	115.752	43.6109	17.1822	85.7821	401.403	58.682	435.35	272.967	120.272	102.744	63.9641	159.704	314.047	43.1969	118.845	93.8457	74.1388	82.1482	76.1795
GSM1501831	540	1	30.0073	25.6404	54.7456	115.566	43.2576	16.9817	88.9635	402.3	58.981	434.468	271.392	120.129	102.391	62.8579	159.82	315.296	46.8879	118.814	95.484	74.9779	83.7541	77.6321
GSM1501832	750	0	29.6674	24.7541	55.3301	114.326	43.0647	14.6909	85.2228	401.562	58.7811	434.791	273.155	121.338	101.916	64.3666	158.802	313.156	41.9743	118.869	95.6912	72.4228	82.3151	75.7203
GSM1501833	1020	0	29.6801	25.6931	56.2931	116.668	43.853	16.5164	86.3892	401.891	59.0762	435.221	273.223	122.174	102.028	65.1065	158.542	314.891	44.9415	118.776	95.6152	75.6108	82.8344	77.9635
GSM1501834	0	1	30.958	26.3418	56.2209	115.658	43.9206	17.524	86.2417	402.474	59.3348	433.887	271.974	119.669	102.606	63.4682	159.945	315.517	47.1615	119.799	94.8844	73.733	83.3098	79.1829
GSM1501835	660	0	29.6966	24.6008	55.9736	118.329	42.8561	16.9841	86.5996	402.613	58.2413	435.11	273.26	121.367	102.27	64.0685	158.471	314.353	43.867	119.98	95.3029	75.9731	82.8482	76.5944
GSM1501836	1080	0	28.6929	24.6727	56.1405	115.369	43.5793	18.1474	86.6297	401.787	59.2216	433.887	272.261	119.488	102.773	63.3	158.723	315.053	45.2386	120.581	95.0467	72.0558	82.8034	77.0221
GSM1501837	750	1	30.0165	25.7428	55.3423	115.196	42.8642	14.8966	87.9922	401.13	58.9166	433.85	273.184	120.393	102.175	64.808	158.935	313.529	44.8258	116.885	96.744	73.389	83.619	77.0777
GSM1501838	1740	0	29.398	26.2126	56.2824	115.298	45.1662	12.6652	85.4361	402.216	58.6962	434.931	272.759	120.654	101.564	64.0869	158.452	313.972	43.0835	118.384	95.373	73.2124	82.9705	76.1136
GSM1501839	1800	0	28.697	26.8729	53.9834	115.999	43.3339	17.625	85.7845	402.407	59.2376	435.35	272.933	120.385	103.107	64.4122	160.068	314.777	45.0997	118.75	94.6852	74.475	82.5713	76.953
GSM1501840	840	1	31.275	24.6896	55.6511	117.129	42.1706	12.704	86.2349	402.946	59.1831	435.072	272.825	123.459	102.311	64.4597	158.355	312.845	42.6408	116.487	94.7588	72.334	84.2437	75.1624
GSM1501841	1800	0	31.275	24.9818	54.4113	114.316	42.8633	15.0913	87.5229	401.827	59.0286	434.547	272.368	119.658	102.544	62.7259	158.709	314.717	44.6673	119.273	94.4038	73.589	83.9036	77.1352
GSM1501842	240	0	28.6155	24.5255	54.9733	117.589	44.5344	18.9112	85.1853	402.344	59.3348	435.072	272.712	120.803	101.322	63.9168	158.916	313.471	44.0155	119.166	95.0307	73.8354	82.5631	77.4216
GSM1501843	1530	0	30.8916	25.2672	54.4702	115.316	41.5918	17.9761	87.4246	402.742	59.1096	434.666	272.897	119.721	101.803	63.4059	160.801	314.1	45.9466	119.338	95.102	76.6715	84.5177	74.3811
GSM1501844	1950	0	31.0395	25.0161	55.88	114.776	41.1734	16.7507	84.6516	400.807	58.1195	435.072	273.26	120.964	102.335	64.9504	157.63	314.1	42.8219	119.375	96.7351	77.5899	81.9995	76.207
GSM1501845	1050	0	29.2671	25.9992	56.3136	114.605	43.7536	15.4982	88.5905	401.989	58.8095	434.666	273.296	119.828	101.955	64.0089	160.242	313.843	42.7035	119.444	96.5112	71.6943	83.6693	76.3175
GSM1501846	1950	0	32.3122	24.4565	56.2532	115.735	43.5432	15.2555	84.8787	403.07	59.4944	434.931	272.174	120.313	103.074	63.9093	160.161	314.187	44.5535	117.196	95.2864	77.1431	84.3857	77.3453
GSM1501847	510	0	30.3995	25.6255	54.7218	118.232	42.5371	14.0056	85.8434	401.746	59.4719	435.291	272.79	121.035	103.038	63.8605	158.841	313.296	43.1013	118.075	94.4451	74.7838	82.304	77.016
GSM1501848	780	1	31.3369	25.3786	57.6567	117.308	42.5041	17.6339	86.4585	402.655	58.8727	435.168	272.967	121.217	103.254	64.2734	160.47	314.974	46.2106	119.971	95.5997	78.073	85.0455	77.337
GSM1501850	480	0	29.17	25.2535	57.2539	117.268	43.6417	15.8149	85.0824	402.578	59.4944	435.52	273.223	120.29	102.417	65.1133	158.802	314.214	44.2267	118.965	96.0461	75.0253	82.2391	78.1573
GSM1501851	2550	0	30.3415	24.5924	55.6077	116.968	43.3027	14.495	88.5021	402.126	58.4604	433.724	271.548	119.247	102.827	62.5273	158.01	314.777	45.3006	119.037	95.6117	73.4638	83.5727	77.9698
GSM1501852	480	0	30.2442	26.3885	56.3285	116.822	44.1333	15.0292	86.4106	403.035	59.747	435.072	272.397	121.063	102.797	65.0953	160.014	315.084	45.3946	119.553	96.6748	74.2075	83.8702	74.4362
GSM1501853	1830	1	31.9925	26.2904	55.9934	117.24	43.0025	15.1137	86.3979	401.58	58.2156	435.033	273.184	121.464	102.028	64.1777	159.134	313.947	44.1819	119.582	94.728	68.8159	83.492	76.4075
GSM1501854	540	0	30.4531	26.9138	54.8134	116.85	42.2347	17.918	88.3674	403.272	58.4767	435.072	272.79	120.142	102.287	63.9245	160.47	314.63	45.0632	119.07	96.2133	75.9956	85.0397	76.1637
GSM1501855	480	1	32.5547	25.798	57.6931	114.115	42.998	14.7779	87.83	403.197	59.6491	434.837	272.679	120.224	102.859	65.0153	160.043	314.717	46.7113	117.84	96.7416	74.8771	84.3198	76.8327
GSM1501856	480	0	30.5429	25.042	55.7113	114.797	44.6928	14.9788	86.013	401.961	59.156	435.072	272.897	121.58	102.442	63.7974	158.085	314.353	43.9509	119.07	95.0083	75.7388	83.0372	74.5887
GSM1501857	870	1	29.3592	25.029	56.8405	117.205	42.7455	17.0647	87.2186	401.381	59.3546	434.505	272.679	119.682	104.462	63.381	158.581	315.262	45.9425	120.339	95.4179	74.5951	83.9014	76.5888
GSM1501858	630	1	33.6164	25.3683	56.175	115.792	41.0361	11.1956	86.3618	402.466	58.4964	435.221	272.299	121.148	102.797	64.0382	159.298	314.777	44.1548	116.141	95.5287	75.4974	83.7635	74.4612
GSM1501859	450	1	31.9438	24.7914	56.2931	114.807	42.9369	13.628	88.2648	402.352	58.1285	435.072	272.679	120.622	102.797	63.8213	159.882	314.072	43.9953	115.834	95.1401	76.9132	83.6711	76.3684
GSM1501860	360	0	30.1704	24.7441	56.426	116.101	41.8047	14.9956	85.6054	403.129	58.7538	435.072	272.967	122.216	102.082	64.1242	158.452	312.571	43.4485	117.118	96.3266	75.0795	82.8231	75.6503
GSM1501861	390	0	31.9158	25.1401	57.32	117.525	41.7248	16.1999	89.3523	403.71	58.4502	435.072	272.397	121.459	102.082	64.3015	160.578	314.383	44.6278	117.894	95.6877	77.5899	84.169	78.3399
GSM1501862	360	0	30.5996	26.0864	54.8599	119.574	43.3883	16.3269	89.8014	402.511	59.0603	434.705	272.15	120.707	103.606	64.3915	160.357	314.63	47.7748	119.559	96.7749	72.6015	83.0528	79.2046
GSM1501863	1530	0	31.8609	26.3294	56.5146	116.2	44.0478	18.1522	87.1616	401.386	58.2683	434.791	273.041	121.645	102.247	63.6063	159.981	314.187	44.3305	120.581	94.2803	75.1323	82.4077	75.8711
GSM1501864	150	1	31.5275	23.9717	56.9966	118.905	45.0391	17.2268	88.0205	403.783	58.9513	434.431	272.397	120.737	102.131	65.5738	159.734	314.891	44.839	119.411	96.115	73.9933	84.8016	78.0663
GSM1501866	450	0	29.3216	25.4278	54.3219	115.732	44.0063	17.4465	87.3312	401.943	58.8261	435.11	273.184	119.529	102.975	63.8126	158.784	313.867	43.9929	119.913	94.1847	73.8894	83.9174	76.3607
GSM1501867	1410	0	30.496	25.2409	57.3348	114.561	43.4411	16.3635	85.1872	401.724	58.9513	435.033	273.08	120.512	102.417	63.8291	159.154	314.1	42.5872	120.403	94.2889	74.8051	84.2085	72.5843
GSM1501868	30	1	29.8638	26.5295	56.5258	115.206	43.453	16.0802	87.4258	401.329	58.4502	434.547	272.422	119.78	103.191	63.5915	158.764	313.584	45.8657	119.192	93.9847	74.5761	83.619	76.7004
GSM1501869	930	1	30.6974	25.2337	54.7159	116.386	43.057	17.3079	85.1365	402.411	59.5899	434.931	272.679	122.032	102.999	65.1065	160.725	314.469	43.3677	119.929	94.7796	75.5929	82.3002	74.8843
GSM1501870	1350	0	29.8563	25.5003	55.2127	116.481	45.2362	15.7096	84.2149	402.346	59.0762	434.392	272.368	119.885	101.62	64.2005	159.323	313.549	44.2984	119.126	95.0377	72.873	83.0774	77.1679
GSM1501871	510	1	32.1423	24.575	55.3838	116.744	44.2242	16.8392	88.54	401.345	58.7811	435.168	273.223	120.977	101.836	64.9691	159.398	314.268	43.6507	120.288	95.6222	74.2171	83.5691	74.6949
GSM1501872	900	0	29.1928	25.6146	55.6786	113.927	44.407	14.5691	87.3346	402.351	59.4527	434.931	273.26	119.476	102.227	64.9792	158.784	315.262	45.0632	119.444	95.2205	71.7475	83.4065	77.203
GSM1501873	750	1	33.416	25.581	55.5243	116.642	43.6783	11.8754	86.7597	401.238	58.2035	434.75	272.553	119.482	102.028	63.4928	160.287	315.161	45.7609	116.932	94.8865	75.89	83.7391	74.9283
GSM1501874	570	1	30.2255	23.933	54.3717	116.482	44.0666	17.5873	87.1586	401.925	59.0286	434.705	273.339	120.986	102.687	62.8579	159.371	313.803	44.7832	119.204	94.3174	73.1195	84.4464	76.7083
GSM1501875	1110	0	31.3102	25.8119	54.9943	115.97	42.0556	15.9525	87.1299	402.237	59.1696	434.392	272.79	119.45	101.993	63.2187	161.957	315.119	44.4274	118.802	94.8704	73.5026	82.842	77.871
GSM1501876	1440	0	29.203	25.6867	55.6136	115.555	44.9098	14.3831	84.8703	403.901	59.1096	435.403	273.041	120.374	102.082	64.06	160.287	314.329	44.4906	120.339	94.6365	73.0718	82.3838	75.6581
GSM1501877	450	1	28.2754	27.0989	54.425	116.205	42.6996	16.6616	88.7538	401.871	59.3736	434.141	272.483	120.08	102.175	61.3896	159.154	312.971	44.2781	117.934	93.9126	74.8051	83.6369	77.0001
GSM1501878	780	0	34.3481	27.4692	55.0568	114.935	42.2378	16.8587	86.6568	401.777	59.2527	435.403	271.835	120.498	103.528	63.62	159.038	315.119	44.8622	119.055	94.8704	76.4818	83.3907	75.7093

## Sheet: S7
Table S7: Six genes identified by Cox regression analysis.
id	coef
PGK1	0.00375902
RPL14	-0.00930199
PRDX1	0.00278161
PSME1	-0.00668367
MAL2	0.00147173
SURF4	0.00672022

## Sheet: S8
Table S8: Risk of nomogram.
ID	futime	fustat	PGK1	RPL14	PRDX1	PSME1	MAL2	SURF4	riskScore	risk	Nomogram
TCGA-D8-A1XO	4.60822	0	58.1238	75.8607	121.356	65.7685	106.806	68.3592	0.994948	low	0.585502
TCGA-AN-A0FN	0.59726	0	44.4393	65.6465	72.24	106.308	17.8048	78.5049	0.649293	low	0.354538
TCGA-AC-A62X	1.14247	0	90.1628	61.0336	149.175	434.243	30.2243	95.2806	0.12696	low	0.642334
TCGA-BH-A18M	6.04658	1	60.3998	54.5779	157.146	119.386	55.1484	70.6889	0.888948	low	0.456815
TCGA-E2-A15T	4.28219	0	151.028	43.9886	186.704	66.3735	40.4216	66.673	2.03264	high	1.58513
TCGA-EW-A1IX	3.30959	0	41.6949	65.887	80.0101	98.3341	57.0526	70.6413	0.694474	low	0.356568
TCGA-E2-A10E	2.36986	0	72.3013	45.1528	60.0717	105.031	104.5	79.1256	0.970395	low	0.60247
TCGA-EW-A3U0	1.45753	0	64.1023	85.1059	114.091	100.639	19.467	53.4704	0.576684	low	0.939628
TCGA-AQ-A04L	10.8411	0	98.9392	101.951	273.035	61.7643	150.42	124.699	2.2192	high	0.907894
TCGA-AO-A0J8	1.86301	0	59.0966	57.7468	95.194	177.364	54.4084	77.4787	0.513048	low	0.447871
TCGA-BH-A1F0	2.15068	1	81.0312	39.3098	137.801	97.3001	12.5147	102.578	1.41513	high	3.16003
TCGA-A2-A0SU	4.55342	0	73.6856	73.0838	250.923	116.882	43.1883	79.5081	1.08257	high	1.63796
TCGA-E2-A15S	1.1726	0	64.0712	47.0525	159.441	89.9104	77.8354	55.3572	1.10499	high	0.883643
TCGA-A7-A13E	1.68219	1	62.5109	36.9284	167.21	26.4632	102.53	222.181	5.99692	high	2.21266
TCGA-UL-AAZ6	1.41918	0	152.132	43.4865	155.499	235.797	82.5679	113.887	0.885419	low	0.66374
TCGA-E9-A1NA	3.04658	0	63.3561	35.6722	133.92	124.927	22.2606	71.4489	0.927118	low	0.405922
TCGA-B6-A0RT	7.45479	0	76.283	49.3969	177.219	101.966	48.5055	84.3634	1.27707	high	1.41809
TCGA-A1-A0SJ	1.13973	0	106.456	43.2143	278.323	146.478	130.798	83.8572	1.67689	high	1.41809
TCGA-A8-A09X	1.16712	1	127.942	61.5818	190.878	111.676	41.4449	106.278	1.54555	high	4.74552
TCGA-A8-A082	1.50411	0	83.9827	52.4356	149.077	79.2045	66.3473	69.8487	1.28122	high	1.94074
TCGA-C8-A12M	0.980822	0	65.1239	71.5061	132.778	66.2922	87.9706	69.7563	1.07433	high	1.86746
TCGA-BH-A1EV	1	1	264.822	35.9989	151.042	66.5073	97.9583	90.3981	3.87844	high	1.72634
TCGA-C8-A135	1.07671	0	88.8462	44.4707	292.081	47.0812	255.512	124.488	4.94439	high	2.36259
TCGA-A7-A3J0	0.857534	0	70.3672	46.6732	63.7904	85.4992	33.442	86.0371	1.03178	high	1.43666
TCGA-E9-A1R0	2.35616	0	56.1367	74.1867	82.1149	120.185	67.8201	67.9916	0.5888	low	0.494895
TCGA-B6-A0IJ	19.4685	0	138.725	51.9767	162.124	98.0404	73.8873	127.811	2.15734	high	1.01591
TCGA-LL-A441	2.72877	0	58.9269	53.889	135.888	96.7768	15.8147	58.5776	0.848622	low	0.366354
TCGA-D8-A27I	1.20274	0	58.2914	50.7148	161.707	64.7366	58.7958	75.0339	1.381	high	2.49431
TCGA-A2-A1G6	1.3726	0	48.2196	97.3328	128.577	84.2918	42.0574	70.4721	0.652568	low	0.780873
TCGA-A1-A0SB	0.709589	0	40.3929	111.067	55.0851	46.6198	7.13121	63.8506	0.531233	low	0.476208
TCGA-A7-A0DC	2.48219	0	53.0134	32.0932	100.925	21.1785	93.1346	39.7816	1.50965	high	1.17517
TCGA-A2-A04U	7.27123	0	38.4661	97.6972	123.995	36.6055	86.4812	91.1437	1.04433	high	0.878614
TCGA-AO-A0J6	3.12329	0	117.613	35.8926	220.368	121.236	32.9591	103.846	1.86791	high	1.39033
TCGA-E2-A1L8	6.13699	0	62.0381	113.487	99.0676	157.692	35.7735	56.2798	0.300456	low	0.513547
TCGA-OL-A5RZ	1.86027	0	85.7148	102.748	100.154	69.754	25.2388	83.7334	0.775852	low	0.310968
TCGA-B6-A1KF	8.46027	0	175.524	51.4773	134.779	26.808	24.8906	104.637	2.95656	high	2.69362
TCGA-E2-A1L7	5.03014	0	85.7366	64.7582	194.11	158.737	102.205	62.6902	0.76962	low	0.562613
TCGA-B6-A0I6	2.71507	1	116.23	47.4462	146.58	43.1408	73.3694	114.224	2.60668	high	1.14378
TCGA-AC-A6IX	1.02192	0	54.7843	54.4671	137.898	114.574	183.841	89.0606	1.16613	high	3.09886
TCGA-E2-A3DX	1.30959	0	46.7541	69.6436	76.1553	85.6044	31.3161	76.9308	0.739502	low	0.820004
TCGA-E9-A1NH	1.57808	0	69.788	55.9052	89.6574	107.472	28.1812	74.2945	0.803862	low	0.957381
TCGA-D8-A4Z1	1.80548	0	48.8427	60.4009	80.6002	78.4228	82.8481	64.5988	0.856741	low	0.445988
TCGA-BH-A0HL	0.19726	0	56.1812	42.8143	106.046	88.2557	27.3507	100.318	1.22138	high	1.81757
TCGA-A8-A08X	3.58356	0	121.323	77.7901	164.647	59.3	67.173	101.352	1.71874	high	4.66779
TCGA-A2-A3XS	2.8274	1	80.7563	59.9055	117.722	51.6328	67.0106	95.1186	1.54351	high	2.8438
TCGA-AC-A3QQ	2.01096	0	12.9159	35.8249	11.1479	16.832	19.2355	24.4776	0.81396	low	0.281841
TCGA-E2-A15F	1.80274	0	86.1269	32.429	216.895	65.4652	72.2387	66.78	2.03499	high	1.21433
TCGA-A8-A079	0.750685	0	71.7291	88.1561	333.006	139.756	72.284	80.2789	1.05677	high	10.9465
TCGA-D8-A1XY	1.37808	0	62.3977	39.7189	140.273	95.9805	43.9018	80.6485	1.2067	high	2.12911
TCGA-D8-A1XB	1.51233	0	62.6988	46.7903	94.3221	69.3507	95.3158	80.5766	1.28223	high	2.21266
TCGA-BH-A0BS	7.15616	0	111.109	58.7334	215.327	133.733	76.8687	103.628	1.42408	high	2.39606
TCGA-BH-A1EX	4.13151	1	107.778	24.9047	104.966	86.3892	96.4994	80.986	1.71919	high	2.60675
TCGA-HN-A2OB	5.1589	0	41.32	69.8368	68.6861	63.514	38.6268	74.6396	0.817281	low	0.408245
TCGA-D8-A1J8	1.18082	0	282.672	28.0138	152.878	77.6934	83.0598	122.783	5.06757	high	3.61802
TCGA-A8-A06P	1.08493	0	79.8334	65.4697	240.364	84.6848	57.896	103.734	1.72211	high	2.93857
TCGA-BH-A0DT	6.58356	0	49.2967	70.6317	124.636	141.183	69.3638	74.9304	0.609282	low	0.283454
TCGA-BH-A0BR	6.38356	0	105.73	28.7303	174.592	122.407	17.0984	90.1873	1.48659	high	1.03075
TCGA-BH-A18V	4.26301	1	129.185	38.9303	161.223	98.4249	125.144	126.709	2.50257	high	1.39828
TCGA-GM-A3XN	5.53151	0	41.2712	83.7944	74.5102	143.172	30.1876	57.7616	0.37763	low	0.507771
TCGA-AN-A04A	0.246575	0	83.0132	89.769	112.585	112.262	68.3772	127.525	0.965631	low	0.493471
TCGA-OL-A66P	1.1726	0	55.7156	121.399	183.709	196.602	62.1118	88.4509	0.343186	low	0.708716
TCGA-E2-A1LG	4.1726	0	51.4236	105.831	134.73	198.543	384.839	55.9813	0.434635	low	0.312281
TCGA-B6-A0RI	19.5233	0	74.8822	55.026	108.633	100.992	30.0362	84.8174	0.978769	low	0.724462
TCGA-A2-A25A	8.97534	0	51.5299	75.55	122.317	108.263	46.8826	72.2764	0.690615	low	0.256521
TCGA-A8-A06N	0.00273973	0	109.13	37.1682	166.97	147.276	127.874	61.4881	1.12022	high	3.00355
TCGA-D8-A27V	1.04384	0	57.3428	59.5359	144.09	116.185	97.3095	88.9367	0.994451	low	0.462797
TCGA-AR-A0TT	7.22192	0	94.7206	40.7389	155.453	116.254	43.0784	77.5057	1.20238	high	2.67458
TCGA-LL-A8F5	1.63288	0	268.506	48.5129	281.917	162.775	78.2349	116.484	3.06416	high	1.39033
TCGA-A2-A0CU	0.432877	1	52.5899	43.3028	241.681	44.8338	97.9592	58.2641	1.95569	high	2.06045
TCGA-BH-A0HY	4.23288	0	60.7786	31.3861	100.831	71.3499	46.6498	141.325	2.06686	high	1.0651
TCGA-D8-A1XG	1.2274	0	61.6382	42.2326	59.3379	66.3621	55.4824	81.3684	1.16925	high	8.9112
TCGA-D8-A1JS	1.01644	0	95.8329	83.9521	180.263	209.948	58.7288	112.541	0.599166	low	0.599041
TCGA-AR-A250	6.23014	0	105.838	36.9243	121.048	142.339	54.9299	84.5285	1.05777	high	1.2601
TCGA-AC-A2B8	1.85479	0	64.1861	51.8496	119.856	98.9586	79.4446	63.3608	0.942906	low	1.29672
TCGA-A8-A08I	1	0	122.957	33.5502	206.474	263.25	170.826	63.9929	0.679743	low	0.344554
TCGA-A1-A0SP	1.6	0	97.9911	63.9729	196.105	58.6216	106.102	77.3734	1.76934	high	0.698455
TCGA-A2-A25B	3.53699	0	126.64	62.1359	311.36	93.7645	102.373	113.745	2.77329	high	1.04103
TCGA-AO-A1KT	1.48219	0	108.89	72.0176	229.627	107.818	69.4834	95.8382	1.44972	high	2.95949
TCGA-B6-A1KN	11.5973	0	55.3328	46.7694	189.194	134.137	148.535	87.4575	1.19311	high	3.44399
TCGA-A7-A26J	1.71781	0	43.3691	35.9313	89.9114	90.1217	47.6063	53.8361	0.883323	low	0.30221
TCGA-E9-A245	0.0712329	0	64.7512	59.4417	98.8002	117.7	11.7921	61.3958	0.654495	low	0.435908
TCGA-A2-A0EM	8.47671	0	67.1341	58.6608	150.28	103.449	85.6222	61.6059	0.942562	low	0.525422
TCGA-PE-A5DC	3.91781	1	49.8159	59.1152	180.583	183.287	80.5673	79.1933	0.62685	low	1.60619
TCGA-B6-A0IP	10.7562	1	53.1101	70.4254	163.406	137.134	65.8231	66.3173	0.665374	low	0.542932
TCGA-D8-A1XA	2.29863	0	65.2951	63.0515	305.749	74.9791	31.1909	50.4408	1.43432	high	1.21433
TCGA-D8-A1X5	1.54795	0	139.065	22.9543	118.045	122.63	53.3856	67.2321	1.37147	high	8.84684
TCGA-D8-A27L	1.36712	0	62.7592	46.9961	150.046	95.4577	109.601	70.3869	1.19718	high	1.85702
TCGA-D8-A1JJ	1.67397	0	138.631	36.9551	232.792	83.0397	82.9855	78.7594	2.43229	high	1.10524
TCGA-A2-A1G1	1.6	0	184.993	44.7304	177.681	80.0597	103.169	74.24	2.35546	high	4.70291
TCGA-A7-A4SB	1.14521	0	48.1098	46.6826	107.396	60.5639	50.5718	56.173	1.06184	high	2.47591
TCGA-BH-A0AY	2.12877	0	80.4057	61.7924	190.099	84.1239	50.3011	117.52	1.69096	high	1.43666
TCGA-E2-A158	1.23288	0	54.0278	97.4609	136.613	17.2774	66.0172	117.436	1.51426	high	0.939551
TCGA-BH-A0DV	5.65479	0	48.4265	54.9371	87.5169	92.1695	37.1085	83.9688	0.891237	low	0.890284
TCGA-A2-A0EP	8.96712	0	63.7687	62.3104	88.2195	101.275	13.1509	88.3526	0.826327	low	0.300939
TCGA-AR-A1AJ	6.52877	0	119.426	42.7961	188.261	123.114	28.4513	112.264	1.67446	high	2.26382
TCGA-E9-A227	2.67123	0	61.2473	66.7124	201.07	138.027	29.0837	71.1395	0.76709	low	0.370007
TCGA-AC-A5XS	1.61096	0	78.2343	48.5678	92.3563	284.652	73.276	100.372	0.348743	low	0.685859
TCGA-BH-A209	10.8466	1	66.6701	114.736	226.874	148.82	67.4729	62.1928	0.498844	low	0.599041
TCGA-A7-A26E	2.6137	0	58.5322	40.674	271.429	70.3462	79.7884	60.5844	1.85636	high	4.04846
TCGA-EW-A1P6	1.53973	0	59.0426	74.0867	245.544	67.599	123.423	81.7416	1.58802	high	2.36259
TCGA-OL-A6VQ	1.64384	0	46.3901	59.8623	94.2972	84.5674	54.9054	69.3592	0.842879	low	0.30221
TCGA-E2-A1B5	2.69589	0	93.5258	108.376	232.858	182.283	44.5502	106.899	0.621476	low	0.273903
TCGA-A2-A0CV	8.24932	0	58.3207	126.981	144.519	145.518	49.0436	104.732	0.454291	low	0.358074
TCGA-5L-AAT1	4.03014	0	77.1732	79.1552	119.3	183.692	27.2802	66.4446	0.411523	low	0.47822
TCGA-AC-A3HN	1.3589	0	51.7534	61.0571	94.2835	117.834	23.8844	75.7408	0.679067	low	1.61762
TCGA-E2-A10B	3.12603	0	69.5171	37.906	97.618	112.534	36.4353	91.0952	1.06337	high	2.60675
TCGA-A1-A0SH	3.93699	0	48.3996	36.0013	86.5859	64.4498	53.1379	94.2631	1.39982	high	0.675929
TCGA-E9-A2JS	2.47671	1	103.249	49.8988	192.728	155.604	81.0868	99.1392	1.18905	high	3.07104
TCGA-AN-A0FT	0.586301	0	25.1254	103.172	135.736	158.884	121.284	57.5995	0.361858	low	0.736526
TCGA-E2-A15M	0.920548	1	102.596	40.5882	135.958	106.563	112.664	71.574	1.33429	high	1.63796
TCGA-BH-A0DE	6.49863	0	60.7106	56.8185	64.9455	113.117	30.3478	82.5816	0.734525	low	0.462797
TCGA-A2-A0EO	6.69041	0	55.9912	70.2024	119.541	122.384	78.9659	81.5737	0.74374	low	0.281841
TCGA-AC-A6IW	1.13151	0	100.102	131.106	279.993	131.435	44.6805	54.6531	0.581398	low	0.66374
TCGA-BH-A0E9	6.81918	0	40.3924	59.7765	70.0504	83.2856	39.605	78.0303	0.805893	low	0.530661
TCGA-BH-A18I	2.99452	0	65.0052	54.0675	129.302	132.762	115.171	76.5782	0.874074	low	0.420076
TCGA-BH-A0HI	1.69863	0	56.1069	72.6393	149.406	132.484	45.4191	80.8213	0.699661	low	0.619004
TCGA-A2-A0CZ	4.4274	0	47.0662	80.8708	114.963	103.362	13.091	94.3475	0.722126	low	0.273903
TCGA-AR-A1AM	5.2137	0	63.2123	63.3839	130.886	101.135	26.0395	65.9468	0.806684	low	0.699556
TCGA-A8-A08F	2.75068	0	127.506	57.2882	152.961	120.862	74.2313	80.7606	1.20152	high	4.30103
TCGA-AR-A256	7.81918	1	109.586	62.7132	242.269	59.0549	132.766	59.0506	1.94943	high	0.822856
TCGA-C8-A26Z	1.28767	0	104.99	37.9729	147.799	86.8616	81.5096	96.7004	1.83922	high	1.3021
TCGA-BH-A0HW	4.27671	0	84.7595	62.9146	135.789	116.948	190.798	47.6947	0.903307	low	0.366354
TCGA-A1-A0SD	1.19726	0	55.8299	48.4324	80.0311	152.755	35.3313	92.7768	0.673013	low	0.419449
TCGA-A2-A0CX	4.73425	0	130.801	33.5073	143.193	87.5107	112.323	85.1836	2.01115	high	1.0351
TCGA-AO-A03R	5.72877	0	51.235	147.313	145.793	160.949	228.61	42.7759	0.284663	low	0.605014
TCGA-BH-A0BZ	6.17808	0	56.2112	47.9804	217.908	309.84	78.269	149.922	0.543614	low	0.879998
TCGA-GI-A2C9	9.15616	0	94.2043	56.807	225.687	58.2416	111.616	77.9538	2.05417	high	1.71652
TCGA-AO-A125	9.46849	0	33.4161	115.078	132.423	133.217	93.0648	48.281	0.354193	low	0.642334
TCGA-BH-A0C0	3.47945	0	147.683	48.2213	411.185	142.147	339.191	100.075	4.21875	high	1.75156
TCGA-D8-A145	1.12329	0	71.3639	56.3003	109.15	74.4611	40.652	70.6855	1.0543	high	3.16003
TCGA-B6-A0I5	23.4411	0	19.8266	212.207	120.867	165.749	48.3307	47.03	0.0986372	low	0.465446
TCGA-BH-A0HA	4.4137	0	37.5644	63.0473	175.11	187.78	23.5422	91.6285	0.551404	low	0.132602
TCGA-C8-A26V	1.68767	0	118.1	23.5899	213.364	137.701	98.336	108.62	2.09564	high	2.99278
TCGA-E2-A1IU	0.923288	0	64.731	66.8243	133.685	129.725	55.516	73.2866	0.717692	low	0.343104
TCGA-AN-A0XO	1.0274	0	100.385	94.2554	200.989	112.153	56.3449	71.6945	0.854128	low	1.04885
TCGA-AN-A0AR	0.0273973	0	46.218	73.0482	87.7511	89.4281	19.3436	87.0014	0.756761	low	0.367901
TCGA-A7-A56D	1.2274	0	135.204	57.2659	62.9956	266.407	25.0965	90.5911	0.361845	low	0.951932
TCGA-GM-A3XL	5.77534	0	142.948	132.856	243.842	335.313	57.0217	99.0023	0.213407	low	0.30221
TCGA-BH-A0DX	5.90685	0	63.9804	69.8616	185.969	81.8953	65.3979	86.9056	1.23169	high	1.13727
TCGA-B6-A0X1	20.4247	1	91.7915	31.3643	282.836	98.9635	64.084	90.045	2.32929	high	1.39828
TCGA-A8-A06T	4.42192	0	93.821	62.0119	339.963	255.22	36.8952	51.3508	0.539345	low	1.48688
TCGA-E9-A226	2.84384	0	128.11	14.9546	96.3207	99.7064	102.552	120.621	2.39418	high	2.05759
TCGA-BH-A5IZ	1.55342	0	87.5527	44.0729	210.559	36.294	78.107	84.8008	2.49585	high	1.54279
TCGA-E9-A1RD	0.0931507	0	57.0635	49.7174	116.629	169.595	55.7519	66.6793	0.571561	low	0.545225
TCGA-AC-A5XU	1.24658	0	117.863	69.599	92.3468	113.03	9.36479	98.2373	0.940401	low	0.93428
TCGA-E2-A576	2.85753	0	42.5035	121.803	134.764	194.655	80.5048	75.6157	0.271113	low	0.46085
TCGA-LD-A74U	1.10137	0	56.9214	79.6322	130.727	103.571	38.8393	70.7018	0.700793	low	3.63574
TCGA-E9-A1NF	2.93699	1	92.9973	46.3916	167.859	57.5025	35.0326	91.4916	1.88621	high	1.34549
TCGA-E9-A1R4	0.509589	0	82.7444	27.3938	109.3	233.485	72.3979	100.641	0.637709	low	0.417685
TCGA-B6-A409	1.56986	1	103.399	81.0256	330.882	59.5123	32.1711	75.892	1.97881	high	1.57627
TCGA-EW-A423	0.846575	0	31.4522	64.9487	185.09	111.713	61.1349	47.0313	0.708814	low	0.708716
TCGA-OL-A6VO	2.35068	0	78.5801	54.5397	192.776	91.1827	66.0665	87.9359	1.44855	high	0.610042
TCGA-AR-A0U0	5.44658	0	100.019	62.7365	229.196	235.13	146.863	64.4914	0.591835	low	1.02225
TCGA-E2-A1IK	4.93151	0	77.3951	70.6013	142.865	214.716	22.395	96.4945	0.470224	low	0.75787
TCGA-D8-A13Y	4.73425	0	104.38	50.4334	90.2192	84.4715	53.9352	78.6301	1.20314	high	0.819395
TCGA-C8-A1HN	1.07945	0	123.359	51.9316	381.021	137.386	46.4955	85.4776	2.08056	high	1.18013
TCGA-A2-A0YC	2.71233	0	57.176	44.2189	139.075	143.638	49.1018	61.8546	0.730448	low	0.646011
TCGA-A2-A0CL	8.26027	0	83.8499	39.0774	120.603	139.078	49.8626	84.1472	0.96466	low	0.694609
TCGA-A2-A04X	4.61918	0	33.2778	80.7394	335.052	206.657	37.0098	80.4175	0.598839	low	0.184822
TCGA-AO-A12A	8.52603	0	49.4182	60.3069	103.433	159.228	32.9972	72.1552	0.521665	low	0.283031
TCGA-E2-A1BC	1.3726	0	62.7323	61.9839	146.991	89.6942	69.3076	69.1364	1.00277	high	1.17517
TCGA-C8-A132	1.04932	0	77.4725	52.7311	138.009	103.557	37.2056	100.104	1.2062	high	1.81757
TCGA-AN-A0AT	0.0273973	0	180.259	200.502	367.926	75.7408	62.0556	60.0872	0.812526	low	0.462797
TCGA-AC-A3QP	1.84932	0	55.9912	174.583	134.821	113.172	52.2516	63.6612	0.266435	low	1.24446
TCGA-E2-A14P	3.4137	0	173.75	46.1603	477.735	209.021	43.5321	115.063	2.61284	high	8.28541
TCGA-BH-A0BO	6.01918	0	53.9191	52.0811	67.1092	79.5826	41.3958	76.2836	0.917679	low	0.281841
TCGA-BH-A0B9	4.30685	0	90.8004	100.396	161.869	137.02	38.8894	73.5908	0.583454	low	0.203064
TCGA-A8-A06Z	0.0849315	0	107.566	37.5487	414.666	120.632	96.9062	75.0533	2.76423	high	4.02542
TCGA-A1-A0SK	2.64932	1	168.518	46.3402	45.0676	30.8011	106.092	67.6185	2.01372	high	1.10524
TCGA-D8-A141	1.71507	0	78.0998	46.1655	88.3508	128.748	24.8161	96.7672	0.908236	low	0.274312
TCGA-BH-A0HB	2.20822	0	92.5321	95.4422	398.162	168.68	92.0789	85.8725	1.12782	high	0.904075
TCGA-E9-A22G	3.39452	0	69.1866	118.087	287.42	39.6199	57.9895	116.932	1.70745	high	0.878614
TCGA-C8-A1HE	1.0274	0	54.3617	45.3134	132.468	108.209	115.792	70.6196	1.04145	high	1.3021
TCGA-E2-A2P5	2.24932	1	65.7673	98.7257	144.228	185.895	116.209	86.9504	0.454066	low	2.58293
TCGA-AO-A0J9	4.41918	0	25.3275	181.815	92.1218	146.394	20.121	40.0004	0.128442	low	1.47939
TCGA-AR-A1AK	8.65479	0	57.1359	41.9919	131.234	132.827	62.483	61.9164	0.800128	low	0.476208
TCGA-E9-A5UP	1.2	0	69.5767	49.7998	111.814	201.8	106.415	68.0028	0.517731	low	0.47822
TCGA-A2-A0T2	0.69863	1	140.692	57.4415	281.115	69.8671	33.9172	135.189	3.44002	high	7.37011
TCGA-BH-A0C3	7.42192	0	57.0418	47.0132	192.095	122.089	26.7224	74.4009	1.00229	low	0.22405
TCGA-AR-A24M	8.07397	0	52.9483	55.1797	113.372	93.2309	63.2843	60.7053	0.857794	low	0.526909
TCGA-E9-A1NI	0.821918	0	103.334	66.3594	279.134	223.488	86.5919	64.3822	0.658043	low	0.322688
TCGA-A8-A09M	2.75616	0	47.6624	39.3217	224.286	192.79	83.5036	119.633	1.04405	high	7.26718
TCGA-C8-A278	0.813699	0	111.252	43.5557	336.342	107.394	167.455	89.1511	2.84035	high	3.47658
TCGA-E2-A1LS	4.39452	0	28.1247	117.307	71.5872	20.9606	24.5822	75.7684	0.661306	low	0.216824
TCGA-A8-A09G	0.00273973	0	108.034	43.2253	294.808	122.672	84.7646	151.077	3.03956	high	11.2864
TCGA-A8-A09R	0.747945	0	176.371	29.6427	128.662	235.1	38.6287	80.0674	0.768169	low	1.37307
TCGA-GM-A5PX	1.50959	0	53.5481	128.917	101.014	126.721	54.6459	60.6704	0.330152	low	0.786434
TCGA-E9-A1R2	2.91233	0	58.9444	27.602	189.839	134.834	124.288	86.7307	1.38402	high	3.30884
TCGA-D8-A27W	1.02192	0	88.2366	54.2902	223.01	163.988	81.4774	70.5911	0.916486	low	0.674626
TCGA-OL-A66O	1.44658	0	50.8838	132.785	217.962	216.148	17.5034	57.2411	0.222173	low	0.33535
TCGA-BH-A0HU	1.07397	0	67.5726	97.5979	315.945	165.564	54.9124	77.9458	0.733866	low	0.263955
TCGA-C8-A8HQ	1.0411	0	69.6908	30.5698	92.9248	117.245	47.6594	99.0051	1.16821	high	1.64733
TCGA-GM-A2DB	6.59178	0	182.091	63.7094	210.423	231.201	40.8045	39.8926	0.564156	low	0.462797
TCGA-A8-A09I	3.75616	0	138.382	49.9057	107.385	147.433	101.155	88.6743	1.08501	high	2.95508
TCGA-A2-A0CW	8.99452	0	59.1891	28.1477	239.686	135.291	97.4752	159.263	2.47047	high	2.60675
TCGA-D8-A1J9	1.45753	0	132.658	18.3908	133.982	74.5079	72.321	187.698	4.65357	high	0.718696
TCGA-AR-A2LL	4.70959	0	55.8837	53.7876	174.003	83.7847	298.509	45.3008	1.41206	high	2.54386
TCGA-BH-A0AZ	5.25753	0	36.4929	64.2167	150.246	100.025	15.4757	99.8658	0.951852	low	0.593796
TCGA-E9-A22B	1.89589	0	92.4029	64.4311	187.94	149.658	99.0655	66.3666	0.843536	low	0.492078
TCGA-BH-A0C1	3.86575	1	83.4463	50.5959	56.3208	77.9279	107.575	71.5112	1.08902	high	4.7358
TCGA-D8-A1JL	1.67397	0	68.1176	37.814	160.528	101.505	39.0198	98.4268	1.43163	high	1.994
TCGA-OL-A5RU	3.33973	0	54.7666	56.738	173.582	137.2	30.2011	74.3815	0.78331	low	0.58304
TCGA-AR-A5QP	1.70411	0	62.4008	58.6413	207.992	120.137	56.5682	79.8809	1.05367	high	1.70223
TCGA-A7-A0CH	2.95616	0	63.0636	57.255	141.291	108.871	75.4526	57.6994	0.848881	low	0.808017
TCGA-E2-A9RU	0.00273973	0	124.699	113.282	186.31	179.005	122.221	59.1249	0.487519	low	3.82788
TCGA-A2-A0D2	2.8137	0	117.063	58.0118	296.219	91.9225	48.3717	110.544	2.43905	high	0.822856
TCGA-AC-A8OR	0.109589	0	86.8415	110.793	116.492	146.772	47.2456	92.3901	0.495025	low	0.561025
TCGA-S3-A6ZH	1.41096	0	98.7715	29.8701	360.091	129.58	51.3293	62.703	2.00061	high	2.1913
TCGA-EW-A1PH	1.66301	0	100.311	82.3182	155.992	172.631	107.996	137.64	0.944493	low	0.406528
TCGA-E2-A14Y	5.77808	0	159.065	91.0837	235.557	86.0748	183.965	96.7443	2.05242	high	0.592861
TCGA-WT-AB41	4.4137	0	36.6564	133.759	77.2163	178.475	79.5168	61.3404	0.204387	low	0.56662
TCGA-BH-A0DO	4.50411	0	46.3286	61.6867	90.0729	78.0194	110.464	73.8146	0.956562	low	0.619004
TCGA-A2-A259	4.3726	0	65.7804	81.49	248.698	78.0054	249.767	86.8417	1.78316	high	1.47829
TCGA-AN-A0XP	0.0246575	0	55.5175	49.7235	130.95	154.059	73.7013	88.0219	0.777451	low	1.45574
TCGA-B6-A0RH	17.6877	1	76.8448	86.3792	263.374	238.741	147.028	88.7014	0.550082	low	0.322688
TCGA-D8-A1XD	1.43014	0	99.6518	32.8373	168.83	45.7685	52.877	46.8068	1.80898	high	1.21265
TCGA-A2-A0T7	1.72877	0	72.491	48.081	166.664	89.6596	75.8786	94.738	1.49998	high	1.00172
TCGA-BH-AB28	0.786301	0	54.2975	81.9007	110.729	107.989	51.3747	52.609	0.562817	low	0.722869
TCGA-S3-A6ZF	1.37534	0	48.5417	68.6168	142.496	163.001	37.4218	137.763	0.818343	low	0.494156
TCGA-AC-A3YJ	2.06575	0	82.4846	125.532	99.2541	166.885	17.4871	75.7705	0.302859	low	0.527641
TCGA-A2-A0YI	4.12329	0	54.3298	62.9173	157.768	97.8889	35.3272	126.103	1.31066	high	1.13727
TCGA-AN-A04C	0.147945	0	45.9623	62.0912	234.846	54.1147	176.06	72.4711	1.82291	high	1.54279
TCGA-E2-A14R	3.21644	0	50.1581	76.807	241.699	281.576	91.2246	49.1694	0.271624	low	0.462797
TCGA-A7-A0DB	2.7589	0	41.7873	46.9242	97.6569	91.3964	65.5691	75.4938	0.953838	low	0.380161
TCGA-EW-A1OX	2.49589	0	74.8675	59.8693	65.7261	199.027	24.8212	98.4609	0.469005	low	0.248248
TCGA-B6-A0IE	5.46027	1	50.0569	70.6593	450.765	110.231	128.958	104.483	2.47803	high	1.37236
TCGA-EW-A1P5	1.92603	0	74.6138	33.7462	213.796	209.41	62.4995	83.9255	0.806662	low	1.16549
TCGA-E9-A5UO	1.15068	0	59.5478	41.7794	81.3068	167.386	24.9324	60.1791	0.522705	low	0.232494
TCGA-HN-A2NL	0.216438	0	66.6001	86.6531	107.505	57.1493	48.0849	52.6773	0.781671	low	0.380161
TCGA-C8-A12V	1.05479	0	64.5578	41.6606	213.243	160.716	41.312	79.6697	0.939757	low	0.367901
TCGA-EW-A1J2	1.10411	0	50.4532	53.4072	96.2245	94.7936	52.8051	70.1888	0.855459	low	0.380729
TCGA-AR-A1AR	1.43562	1	120.72	83.8695	223.213	73.4352	30.3495	156.262	2.37745	high	1.91891
TCGA-D8-A1JF	1.00274	0	101.819	28.7764	239.345	60.0514	182.927	83.2198	3.23966	high	4.96511
TCGA-AC-A23E	1.91233	0	343.51	67.7247	93.4307	107.098	70.8495	98.4808	2.55738	high	1.49303
TCGA-BH-A0DH	3.16712	0	72.0323	32.0119	174.598	185.891	44.9746	100.003	0.924955	low	0.736526
TCGA-C8-A12Y	4.04384	0	43.2864	50.0804	224.379	275.871	43.3053	85.6526	0.400134	low	0.395079
TCGA-A2-A0EV	2.65205	0	81.9691	37.7884	179.715	127.25	33.3995	77.9676	1.15797	high	2.05178
TCGA-BH-A0EI	5.27671	0	89.5582	53.2376	92.8509	87.7078	65.9273	63.0419	1.00172	low	0.393417
TCGA-AN-A0XW	0.465753	0	76.6862	54.4494	177.582	124.239	36.9585	92.2296	1.091	high	1.53188
TCGA-BH-A1F2	2.6274	1	104.985	36.0696	249.864	70.2072	203.562	91.5429	3.21303	high	3.02074
TCGA-AC-A3BB	2.70411	0	55.9633	91.0477	78.1437	154.543	47.8791	80.0914	0.416496	low	0.932984
TCGA-AQ-A1H3	2.70959	0	51.6671	53.0649	132.6	102.689	73.2771	72.1436	0.944888	low	0.998248
TCGA-BH-A0E7	3.73425	0	61.0604	41.513	193.355	87.6438	194.535	81.972	1.82237	high	3.86318
TCGA-AR-A24L	7.85205	1	62.4221	36.3736	177.205	83.8941	64.1003	109.997	1.8768	high	0.679798
TCGA-E2-A1IJ	2.36986	0	46.1076	51.6352	104.602	94.6348	25.006	82.5101	0.91419	low	0.310968
TCGA-E2-A15H	1.07671	0	80.6747	64.9707	194.191	128.547	31.2588	101.648	1.07954	high	0.797508
TCGA-AQ-A1H2	1.30137	0	70.9562	70.1358	204.87	199.65	63.7316	64.1326	0.517943	low	2.38035
TCGA-GM-A3NW	9.20822	0	72.1797	49.3444	64.711	134.332	42.7859	76.6633	0.697808	low	0.47822
TCGA-AO-A03L	6.69041	0	111.561	66.6239	73.9511	222.749	39.3146	90.5072	0.427488	low	0.629549
TCGA-AR-A2LR	2.31781	0	65.3875	69.4899	101.285	22.6584	48.7047	82.2793	1.37966	high	0.742646
TCGA-BH-A28Q	3.06575	0	48.7441	77.5803	99.3194	82.8109	52.7561	63.3034	0.708187	low	0.42185
TCGA-BH-A0EE	2.58356	0	232.703	62.6476	434.707	276.149	122.632	98.6184	1.59398	high	2.38242
TCGA-EW-A1OW	1.90137	0	115.915	58.1772	238.876	50.6512	38.8989	82.3817	2.22307	high	1.2601
TCGA-E9-A1RA	2.67397	0	70.3123	110.581	123.96	126.004	56.4364	63.508	0.45644	low	0.231516
TCGA-V7-A7HQ	5.56986	0	37.9744	138.118	216.001	215.339	103.774	54.0621	0.223827	low	1.40287
TCGA-AR-A24X	6.98082	0	55.7575	84.7044	104.582	90.6478	46.5889	57.0069	0.622457	low	0.333442
TCGA-BH-A0W4	2.07945	0	58.4575	69.1138	91.2773	86.1868	71.5129	78.0615	0.862493	low	0.273903
TCGA-BH-A0C7	7.58082	0	43.9627	29.9037	181.181	115.554	45.3907	81.6036	1.2232	high	1.39828
TCGA-D8-A1XK	1.20822	0	160.512	42.6093	272.423	79.8668	77.5479	82.56	2.90801	high	1.75896
TCGA-A2-A0T4	1.70959	0	65.1654	65.934	99.8405	179.689	78.0904	103.251	0.597323	low	0.462797
TCGA-AN-A0FX	0.0273973	0	151.667	74.2959	107.539	30.569	195.327	154.864	3.55929	high	1.0351
TCGA-C8-A138	1.0411	0	46.6587	86.4177	162.172	262.676	48.1266	53.5955	0.21557	low	0.890284
TCGA-AR-A24R	7.26849	0	121.126	43.2175	144.024	110.151	76.1539	104.962	1.65317	high	1.6288
TCGA-E2-A14V	2.85479	0	144.283	47.4142	99.5783	96.5695	87.755	109.128	1.75578	high	1.64733
TCGA-AO-A0JE	6.39726	0	76.3247	33.4471	260.239	135.444	21.0165	96.4505	1.55431	high	2.67458
TCGA-A8-A06O	1.08493	0	69.0719	64.7069	291.686	65.4673	157.173	58.6868	1.86782	high	1.0651
TCGA-AO-A0J4	4.34795	0	131.939	66.8602	160.07	63.3292	135.352	99.579	2.0791	high	0.571328
TCGA-EW-A1P3	4.4137	0	34.0782	70.0883	133.559	216.59	50.4236	44.2067	0.28333	low	0.292463
TCGA-D8-A1Y3	1.17808	0	69.2588	184.762	412.891	175.591	149.349	34.6077	0.345248	low	1.11992
TCGA-B6-A40B	8.63562	0	80.6193	63.5769	68.1911	117.263	64.2402	80.2913	0.755213	low	0.579721
TCGA-B6-A1KI	6.12603	0	60.2185	49.8833	152.201	94.9595	52.9739	79.394	1.13892	high	1.17517
TCGA-A8-A090	0.00273973	0	65.6105	39.6329	193.917	92.7241	54.2841	53.1168	1.22386	high	2.12911
TCGA-BH-A0B6	6.80274	0	84.0126	65.7618	145.152	269.721	40.7895	123.564	0.433033	low	0.22405
TCGA-A8-A09W	0.0821918	0	100.574	79.5374	280.576	171.788	121.034	163.151	1.66956	high	6.16851
TCGA-AO-A03M	5.11233	0	108.712	34.9038	341.401	207.753	71.9725	109.602	1.57629	high	0.385515
TCGA-AR-A0TQ	7.6274	0	102.961	35.8999	109.662	407.625	61.3962	105.895	0.20255	low	0.308245
TCGA-B6-A0RP	8.56438	1	42.226	69.284	77.3016	127.025	57.0113	63.5839	0.526772	low	1.02225
TCGA-AN-A0FK	0.583562	0	87.1704	68.4429	130.069	129.153	42.632	104.605	0.925749	low	1.99015
TCGA-E9-A1RG	1.7726	0	138.951	58.5831	323.891	237.727	89.6621	89.2989	0.989091	low	0.916084
TCGA-AO-A0JL	4.61096	0	20.0697	153.313	87.2273	36.928	20.8054	32.8288	0.321074	low	1.04885
TCGA-GM-A2DF	5.90411	0	51.7953	109.193	185.996	44.8207	50.0135	88.6369	1.03415	high	1.30404
TCGA-E2-A15J	4.49315	0	47.8633	136.186	115.394	84.8351	72.8097	65.7523	0.44204	low	0.255442
TCGA-BH-A0BF	3.6274	1	74.5263	56.7828	110.891	110.464	107.488	88.8311	1.04581	high	1.81757
TCGA-A8-A08T	9.33973	1	108.16	85.7963	129.56	73.5081	252.592	56.8857	1.22036	high	2.36259
TCGA-A8-A084	1.25479	0	55.0022	39.3521	130.062	133.45	117.281	85.7851	1.02755	high	4.12495
TCGA-E9-A1R7	3.09589	0	63.6542	18.8166	83.1902	71.3817	42.6489	59.3726	1.28127	high	1.53401
TCGA-BH-A0B0	6.7863	0	65.9911	75.4372	127.402	212.517	72.3665	100.162	0.461849	low	0.300939
TCGA-C8-A12O	1.05479	0	173.544	57.6396	198.392	99.7544	96.8552	81.0484	1.92718	high	0.969414
TCGA-AQ-A04H	2.06575	0	126.796	43.1593	118.57	83.7328	89.8512	90.4295	1.73813	high	3.47658
TCGA-A7-A425	1.22466	0	79.404	79.924	118.918	97.7142	17.8961	84.1142	0.812095	low	2.70682
TCGA-A8-A06Y	2.16712	0	67.8695	56.0568	170.039	132.921	28.9915	131.729	1.23827	high	1.63796
TCGA-AC-A23G	6.1589	0	48.223	70.6581	70.0328	75.618	19.938	86.2313	0.810404	low	0.892853
TCGA-BH-A0BL	6.2411	0	100.8	30.3271	93.2122	101.051	32.4919	85.4494	1.31034	high	0.469314
TCGA-EW-A1PA	1.57534	0	74.2921	35.1978	149.177	88.2537	24.4098	99.3337	1.5651	high	2.00541
TCGA-A2-A1FV	1.95616	0	57.498	60.2616	52.7146	29.6997	70.3228	59.4857	1.07734	high	2.90029
TCGA-D8-A1JC	1.31507	0	83.6055	15.7794	150.798	144.922	55.0272	97.4197	1.37926	high	3.25595
TCGA-E2-A1B4	2.75068	1	40.1756	119.9	164.511	146.784	125.573	49.6992	0.367361	low	1.35763
TCGA-E9-A1NG	2.15342	1	128.034	44.3348	101.724	91.964	40.9343	81.8918	1.37065	high	1.43666
TCGA-AR-A1AL	8.13973	0	61.5369	58.3574	72.6064	76.5207	48.2113	62.1613	0.848086	low	0.909324
TCGA-A2-A1FX	5.06027	0	55.8145	54.2043	137.136	108.392	79.7688	46.495	0.786622	low	1.52556
TCGA-BH-A1FJ	5.27945	1	53.7247	50.2672	132.994	131.559	102.035	62.5731	0.789162	low	1.10698
TCGA-A2-A0EX	2.06027	0	70.882	122.91	177.676	102.044	113.331	68.8004	0.626264	low	0.373112
TCGA-A2-A0CM	2.06575	1	174.562	88.3821	244.553	101.528	66.8687	93.1949	1.69546	high	0.698455
TCGA-AR-A2LQ	2.45205	0	42.6591	45.5946	103.922	43.4755	35.0666	86.2539	1.39587	high	1.77372
TCGA-W8-A86G	0.950685	0	35.8021	96.7469	91.554	85.3093	74.1157	53.0431	0.523197	low	0.527641
TCGA-BH-A0HO	0.208219	0	52.4899	92.5649	138.993	171.404	22.6925	72.4402	0.392598	low	0.356568
TCGA-A8-A091	2.75068	0	80.811	33.7584	66.7579	72.0845	84.9804	46.1868	1.10147	high	1.39033
TCGA-BH-A0W7	3.73425	0	66.4324	86.2995	118.062	253.053	70.3086	90.8691	0.291042	low	0.239232
TCGA-A2-A0ER	6.2	0	89.0405	57.1751	255.889	84.5681	40.1469	57.648	1.43828	high	1.80993
TCGA-3C-AALJ	3.56712	0	48.0424	75.2174	129.242	107.943	28.8072	130.705	1.00729	high	2.21266
TCGA-A7-A3IY	0.945205	0	85.7326	66.6576	138.683	146.255	41.9191	101.784	0.838372	low	0.492078
TCGA-EW-A2FR	4.58356	0	94.0613	35.1256	118.252	75.8358	28.4897	95.6622	1.65077	high	3.40473
TCGA-C8-A12X	1.05479	0	72.7166	57.7394	347.166	127.846	28.5917	94.5392	1.63622	high	2.21266
TCGA-E9-A1ND	2.29589	0	202.442	49.1284	195.845	163.75	25.0715	111.042	1.65692	high	3.38841
TCGA-D8-A1XR	1.32055	0	46.9386	72.8487	102.744	86.689	35.5027	82.8059	0.803687	low	0.585502
TCGA-AN-A0FD	0.536986	0	99.6067	117.054	150.735	188.691	30.1283	89.5891	0.389713	low	0.621618
TCGA-BH-A0BM	5.13973	0	41.2533	180.525	116.568	143.309	67.593	52.9754	0.176447	low	0.548346
TCGA-E9-A22H	1.72603	0	71.4054	42.5581	193.614	191.693	42.427	69.9674	0.690775	low	0.370007
TCGA-EW-A1IY	0.706849	0	44.2912	41.2978	179.642	119.41	82.1595	97.9441	1.25935	high	0.517815
TCGA-E9-A3X8	1.30959	0	26.3952	200.473	78.815	230.484	50.6199	54.1596	0.0685066	low	0.450435
TCGA-A2-A0CP	7.70685	0	45.4412	104.433	117.225	121.397	36.3299	74.8774	0.466855	low	0.343104
TCGA-EW-A1IZ	1.51781	0	100.328	61.4833	256.929	127.166	73.3945	85.0733	1.3733	high	2.67458
TCGA-A7-A13F	2.09589	0	71.4438	66.7225	207.321	68.5919	54.5233	68.796	1.31817	high	1.67066
TCGA-D8-A1JT	1.10959	0	54.6361	36.7649	383.125	115.588	503.684	134.427	5.86346	high	1.86746
TCGA-D8-A1JM	1.61644	0	112.337	47.2613	238.281	72.388	40.5138	107.218	2.48266	high	2.00541
TCGA-BH-A0BQ	6.17808	0	42.1692	102.287	112.564	136.518	51.8628	83.7767	0.455927	low	0.172365
TCGA-BH-A0EA	2.71507	1	76.5393	57.5316	79.5511	77.989	28.6729	80.8659	1.00577	high	2.43106
TCGA-BH-A0BA	3.10137	0	74.1938	48.0896	126.908	94.2307	54.4307	83.4943	1.17764	high	4.50732
TCGA-EW-A6SC	2.60822	0	71.8876	58.4354	165.27	118.158	52.2027	66.1684	0.891971	low	0.433427
TCGA-OL-A5DA	4.88493	0	46.779	74.5798	108.185	91.7886	96.2967	53.6444	0.697191	low	0.447871
TCGA-A2-A0T1	1.4274	0	58.2919	42.153	173.588	128.757	235.907	109.896	1.65292	high	5.13886
TCGA-A8-A09K	2.49863	0	92.461	55.2187	217.009	64.3757	44.7245	76.6907	1.74372	high	2.13229
TCGA-A7-A6VY	0.728767	0	209.462	30.6841	198.518	81.808	52.5822	131.035	4.19072	high	1.39828
TCGA-B6-A0IB	10.7973	1	76.9976	41.2072	128.418	169.879	56.8979	119.441	0.982022	low	2.2235
TCGA-A8-A06Q	0.0849315	0	104.686	69.5631	186.958	36.9509	36.0742	59.9203	1.55709	high	5.05671
TCGA-BH-A18P	2.52329	1	125.519	40.6054	60.8204	90.5549	50.8538	80.0679	1.26935	high	1.0651
TCGA-A2-A0SY	3.69041	0	67.2392	98.4022	82.0862	139.104	71.7391	73.4802	0.450653	low	0.970941
TCGA-GM-A2DM	8.83836	0	71.5608	84.6457	152.217	113.192	22.595	60.2229	0.640182	low	0.39283
TCGA-BH-A1FM	3.80274	1	148.677	23.0085	574.806	98.6249	136.735	87.1228	7.68153	high	1.99123
TCGA-AO-A03T	5.81918	0	34.5872	53.9448	222.038	197.393	62.8834	60.9005	0.546556	low	0.370007
TCGA-S3-AA15	1.15342	0	78.4771	73.838	139.06	88.5364	11.4708	110.259	1.13723	high	1.54279
TCGA-AO-A12D	6.89041	0	90.0091	39.1508	116.784	83.1938	183.27	103.903	1.97088	high	0.939551
TCGA-AO-A124	9.60548	0	188.36	60.753	158.926	43.4357	79.2913	57.5029	2.14974	high	0.65413
TCGA-E2-A15R	4.74521	0	82.3944	51.282	43.5751	87.5974	27.9164	80.7049	0.922569	low	0.60247
TCGA-A2-A0T6	1.57534	0	62.2335	46.253	67.701	103.852	53.189	68.9765	0.824688	low	0.42539
TCGA-EW-A1IW	1.01644	0	85.1917	51.0023	100.455	80.4112	48.2526	79.618	1.17515	high	3.99192
TCGA-E9-A1NC	3.29589	0	136.885	74.0009	226.901	136.35	74.3287	67.5079	1.07963	high	2.1413
TCGA-AC-A3TM	2.08767	0	37.2103	128.473	97.2471	227.23	36.5849	52.2196	0.144988	low	0.655161
TCGA-E9-A1QZ	2.06849	0	71.0154	54.5118	206.297	194.059	25.041	75.1407	0.635108	low	0.447871
TCGA-A8-A07E	1.66575	0	77.6305	54.7956	100.141	76.6227	54.5463	114.014	1.43698	high	16.2226
TCGA-AC-A3TN	1.24932	0	49.5964	86.4531	108.856	167.606	60.9889	50.2696	0.35343	low	0.965415
TCGA-AO-A0JF	5.42466	0	66.8873	44.7814	110.374	122.61	38.9052	84.1803	0.91659	low	0.686884
TCGA-BH-A0B8	4.29863	0	63.233	74.025	74.5743	103.196	14.8088	51.7551	0.550987	low	0.391178
TCGA-BH-A1FN	6.00548	1	351.658	58.3535	357.019	73.0959	101.035	69.1031	6.45105	high	0.573741
TCGA-D8-A147	1.6	0	80.1154	36.539	79.8674	52.7053	56.6969	65.9843	1.38482	high	0.822856
TCGA-PL-A8LX	0.0136986	0	89.5618	87.9323	99.0444	159.804	11.7848	71.9776	0.446967	low	0.539364
TCGA-E9-A1N4	2.73973	0	104.131	81.374	150.354	115.548	51.315	72.1013	0.825327	low	0.581362
TCGA-D8-A27F	1.33699	0	130.481	36.0285	253.254	29.0277	102.051	119.291	4.88014	high	0.698455
TCGA-A8-A0AB	1.41918	0	55.0381	49.605	112.901	26.2014	160.794	54.2369	1.57311	high	1.10524
TCGA-A8-A07U	2.08219	0	110.286	33.6358	181.852	141.727	111.203	75.1926	1.34551	high	4.09578
TCGA-E2-A14X	2.66301	0	82.6573	72.6149	274.068	46.6017	169.643	67.0415	2.12519	high	2.85581
TCGA-BH-A1FL	4.58356	1	49.2929	60.1282	103.653	111.709	75.7972	60.3565	0.70636	low	0.896624
TCGA-C8-A12W	1.05479	0	94.9706	44.5612	145.025	113.771	56.724	77.0008	1.16645	high	2.6495
TCGA-AC-A7VC	0.00273973	0	100.846	100.036	94.9545	46.1962	-1.39032	93.8873	1.00034	low	0.517857
TCGA-AO-A12E	5.86849	0	59.7291	52.7742	114.439	146.743	51.5012	75.9993	0.687444	low	0.439567
TCGA-BH-A0AW	1.70411	0	114.485	73.4053	224.162	127.508	74.748	102.112	1.32658	high	1.43881
TCGA-A7-A426	0.99726	0	44.1538	82.5337	109.64	104.547	55.5491	62.6568	0.591446	low	1.40513
TCGA-AC-A8OS	0.191781	0	45.0517	49.1908	88.8598	86.7165	59.4065	83.6204	0.996284	low	0.621618
TCGA-A7-A4SF	1.49315	0	135.776	28.3636	277.757	151.713	49.2766	91.7285	1.93799	high	1.10524
TCGA-E2-A573	2.90959	0	115.994	73.6081	139.236	142.7	50.8878	94.3631	0.870603	low	0.231516
TCGA-C8-A1HI	0.939726	0	89.9687	74.9417	173.637	159.65	36.7283	84.7677	0.703472	low	0.562613
TCGA-A7-A6VW	0.780822	0	103.376	79.0532	213.87	136.009	51.2828	70.7961	0.867511	low	0.292463
TCGA-BH-A0B7	7.01096	0	131.039	49.6444	173.327	64.3405	83.9005	93.4017	2.22905	high	1.14861
TCGA-AO-A0J5	2.16986	1	53.6525	29.2658	81.1359	77.9154	30.3803	85.2824	1.24575	high	2.56406
TCGA-GM-A5PV	1.12877	0	62.4021	123.561	189.532	159.302	71.0806	53.373	0.360059	low	0.736526
TCGA-E2-A1II	2.80822	0	87.387	87.5422	209.536	109.224	29.1506	75.0411	0.888455	low	0.255442
TCGA-D8-A27P	0.134247	0	66.1741	58.8759	122.612	90.9843	70.1493	62.5114	0.927653	low	0.391178
TCGA-EW-A1J3	1.38082	0	44.5848	58.3341	119.388	101.116	93.1071	44.2475	0.72844	low	0.354538
TCGA-AO-A1KS	0.958904	0	73.7881	23.8086	105.683	94.8859	255.84	103.407	2.12691	high	1.80723
TCGA-A2-A4S2	1.76164	0	48.3931	40.3197	100.06	157.276	37.029	94.3056	0.733289	low	1.5764
TCGA-BH-A8FZ	1.5726	0	77.1506	74.5607	124.766	120.75	31.622	75.0983	0.708357	low	0.321331
TCGA-A8-A07S	0.665753	0	78.9759	60.6354	105.365	116.925	28.7989	86.8877	0.850659	low	0.66374
TCGA-GM-A2DI	7.09589	0	65.5323	77.9068	115.491	137.255	48.0212	71.7698	0.574676	low	0.263955
TCGA-E2-A106	6.96164	0	88.9249	51.2165	77.602	140.65	46.3807	86.369	0.778695	low	0.225332
TCGA-BH-A0E6	0.80274	0	72.3238	143.613	99.9747	58.1791	26.2539	76.9616	0.521313	low	0.46085
TCGA-AO-A03V	3.70137	0	83.2864	66.5836	148.305	121.129	51.1966	63.1196	0.789553	low	0.184044
TCGA-AC-A2BK	6.08767	0	188.507	38.2761	132.996	28.8902	46.6728	105.764	3.58367	high	6.0699
TCGA-D8-A143	1.18082	0	308.597	32.6176	215.212	76.3733	36.6534	80.9202	4.52706	high	1.00172
TCGA-A8-A06X	2.58356	1	125.96	38.1287	444.594	110.527	40.2014	79.0863	3.23797	high	3.20001
TCGA-AR-A255	4.90959	0	74.107	36.7673	131.916	112.275	109.336	85.7139	1.29376	high	1.13727
TCGA-EW-A1P8	0.654795	1	155.143	43.2303	227.557	79.9506	35.44	94.6883	2.54896	high	4.16232
TCGA-A8-A097	1	0	84.2404	39.1024	81.3061	99.6083	473.573	84.0318	2.10131	high	2.44133
TCGA-BH-A0E1	1.30685	0	47.7785	80.1477	143.435	120.374	32.7397	87.2415	0.691084	low	0.513547
TCGA-E9-A5FL	0.0657534	0	30.9051	93.5924	231.673	140.893	48.7305	60.2138	0.544557	low	0.695574
TCGA-AR-A1AW	5.30137	0	60.3701	42.8516	126.44	177.504	162.085	68.8493	0.713495	low	0.510624
TCGA-E2-A1B6	2.37534	0	68.0608	121.603	237.935	140.161	41.067	65.331	0.504976	low	0.256521
TCGA-A8-A07P	0.915068	0	162.191	66.2156	250.055	182.855	135.86	103.978	1.39569	high	2.69362
TCGA-AR-A0TW	8.24384	0	175.968	34.8517	321.194	207.523	33.3849	105.105	1.76244	high	2.03382
TCGA-E9-A1N6	1.85753	1	95.13	47.383	155.705	64.5609	148.536	110.192	2.32821	high	1.5942
TCGA-BH-A1EU	3.52329	1	71.5443	46.5882	75.6055	93.3512	42.0422	69.9508	0.924449	low	0.729254
TCGA-A2-A0EQ	6.64658	0	88.7049	101.255	289.397	552.214	102.018	111.783	0.0724128	low	0.494156
TCGA-A8-A08C	2.4137	0	50.6841	94.5979	136.333	115.56	86.7137	92.7542	0.694834	low	0.510624
TCGA-BH-A42V	1.73973	0	51.5651	133.785	96.9117	88.9878	73.8131	58.2308	0.403195	low	0.283454
TCGA-B6-A402	6.24932	0	65.7605	98.4012	113.136	46.0345	140.77	48.2132	0.850102	low	0.22405
TCGA-A7-A0CJ	2.55068	0	102.64	46.0202	151.685	151.562	85.7289	68.9858	0.926802	low	0.39283
TCGA-AN-A0FZ	0.0273973	0	100.102	55.8924	250.631	171.408	90.7238	89.0882	1.11366	high	2.05759
TCGA-B6-A0IH	8.12329	1	44.1695	51.4185	67.9766	72.4645	58.0276	101.307	1.13455	high	5.61902
TCGA-C8-A26X	1.03014	0	191.184	95.8495	207.242	155.796	71.9765	92.0665	1.05593	high	1.5363
TCGA-BH-A18Q	4.63562	1	49.5988	42.9611	134.966	72.3391	79.9574	53.3932	1.13063	high	1.81757
TCGA-S3-AA12	1.27945	0	97.7957	56.17	241.804	114.834	115.31	50.1175	1.25139	high	5.80628
TCGA-A2-A04P	1.50137	1	23.6289	76.8868	101.109	119.719	30.9734	50.8037	0.453498	low	0.651863
TCGA-A2-A0CY	4.58356	0	104.704	88.609	132.003	24.7864	110.868	52.8354	1.29256	high	2.2864
TCGA-AO-A0J7	1.69315	0	90.5556	142.244	174.446	148.689	47.977	81.7146	0.404938	low	0.957381
TCGA-E2-A15D	1.4411	0	47.1176	53.5179	79.1629	94.633	43.8693	74.3971	0.817961	low	0.283031
TCGA-AO-A0JM	5.98356	0	94.175	41.8549	179.031	138.479	34.5251	133.713	1.57467	high	1.07572
TCGA-C8-A3M8	1.07945	0	42.2369	34.9245	142.356	68.1962	42.6927	117.725	1.81409	high	1.38448
TCGA-LL-A5YN	1.22466	0	61.4668	130.306	143.373	234.114	108.174	87.5854	0.238913	low	0.273903
TCGA-AC-A3OD	1.23562	0	17.9124	32.483	49.2197	49.268	28.9635	43.5522	0.883058	low	0.867708
TCGA-A8-A08O	2.58356	0	91.4921	43.3847	305.556	59.7242	51.1636	81.8287	2.67475	high	2.71803
TCGA-A8-A07B	3.58356	0	216.729	66.6405	270.791	49.6618	312.969	47.0587	3.89812	high	1.80723
TCGA-A8-A08L	0.0821918	1	134.84	24.1999	197.671	64.7909	79.575	104.629	3.27505	high	11.8585
TCGA-BH-A0HQ	3.07123	0	70.3522	53.9249	133.235	105.381	70.1192	77.9823	1.0242	high	1.18013
TCGA-AR-A24V	7.11233	0	101.246	53.1835	162.12	99.8996	135.506	75.709	1.41181	high	1.5942
TCGA-EW-A1P1	3.31507	0	67.3595	60.4267	118.117	85.8828	28.0321	91.2939	1.07033	high	5.77705
TCGA-A8-A07O	0.832877	0	126.273	65.2593	409.227	28.1195	55.026	133.75	5.84353	high	1.00172
TCGA-AN-A04D	0.142466	0	29.5509	34.6438	320.992	57.3904	34.2542	60.4421	2.05907	high	1.94074
TCGA-AO-A1KO	1.70411	0	28.1086	90.9289	51.562	47.0716	31.5415	56.9363	0.59764	low	0.373112
TCGA-A2-A0D0	5.61096	0	59.5929	122.335	319.601	165.75	38.4903	121.141	0.744919	low	0.433427
TCGA-AC-A2QI	1.61096	0	78.3323	50.5722	73.2682	109.698	36.6448	64.8353	0.780221	low	1.53643
TCGA-B6-A0X5	5.74521	1	83.1791	67.4244	149.688	136.386	103.749	58.7552	0.744812	low	0.689785
TCGA-C8-A12L	0.994521	0	146.298	23.7346	212.571	60.1281	81.3549	171.19	5.7908	high	1.69254
TCGA-A8-A0A2	1.5863	0	69.6982	51.4892	54.5764	79.4042	92.5348	47.2175	0.839604	low	0.527641
TCGA-LQ-A4E4	2.32603	0	67.9476	63.3709	118.501	80.6822	55.3119	115.881	1.32843	high	4.32279
TCGA-BH-A5J0	1.9589	0	78.7872	84.9054	161.786	169.927	26.9828	80.7983	0.533065	low	0.378562
TCGA-BH-A1F5	7.43014	1	49.5601	35.0366	345.873	63.6771	254.291	54.4795	3.01852	high	1.75156
TCGA-LD-A66U	1.15616	0	32.9525	122.221	114.329	181.95	29.2189	58.5984	0.221625	low	0.395079
TCGA-E9-A3QA	2.51507	0	73.3038	64.603	182.087	120.72	73.3964	77.2334	0.969318	low	0.178861
TCGA-AO-A12F	5.04658	0	59.0558	100.444	192.031	54.6799	32.7107	73.7233	0.967994	low	0.197345
TCGA-BH-A0BV	4.16164	0	83.7533	54.8723	128.089	146.11	21.7633	87.8784	0.797938	low	1.20433
TCGA-E9-A1N5	3.06849	0	52.4618	50.9193	135.689	129.798	40.5236	73.2901	0.781264	low	0.408245
TCGA-B6-A0RV	14.126	0	88.889	77.2645	141.15	157.195	114.043	109.474	0.84237	low	0.818325
TCGA-E2-A15P	1.63014	0	57.0041	39.0685	95.9657	133.161	92.171	76.5548	0.8568	low	0.354538
TCGA-E9-A5FK	1.22466	0	61.6213	106.017	75.1051	330.64	67.5028	67.015	0.106642	low	1.43168
TCGA-A8-A0A9	2.25205	0	61.5917	57.3105	137.534	139.23	67.4668	79.413	0.77952	low	0.834944
TCGA-C8-A1HF	0.909589	0	104.483	54.6934	161.45	163.681	44.2766	81.1047	0.832627	low	0.292463
TCGA-S3-AA17	1.16164	0	61.9414	53.8458	187.811	167.935	35.7007	81.9793	0.743007	low	0.761071
TCGA-BH-A18S	5.50411	1	48.9112	68.1717	139.738	163.658	33.8857	82.9416	0.559547	low	0.639632
TCGA-A8-A08P	2.58356	0	82.4915	46.5362	175.52	136.735	73.2932	86.0898	1.11125	high	4.66966
TCGA-A8-A095	3.49863	0	56.8351	68.2413	107.985	116.636	44.1481	61.3577	0.634148	low	0.209831
TCGA-EW-A1P0	3.4274	0	69.122	76.957	116.134	111.858	99.6894	73.2523	0.760266	low	0.56662
TCGA-AR-A0U3	9.50137	0	88.6035	59.0987	118.225	160.295	73.4695	60.7368	0.621667	low	0.646011
TCGA-E9-A54Y	1.05205	0	14.3263	267.966	61.5677	127.671	214.158	25.1607	0.0693203	low	1.19581
TCGA-AN-A0XV	0.443836	0	49.1581	67.5921	279.775	95.3194	83.7392	74.766	1.33697	high	4.23228
TCGA-A8-A08G	1.66301	0	89.1125	36.1483	202.753	127.941	36.2502	73.598	1.2499	high	0.721731
TCGA-E9-A1RF	0.547945	0	118.809	67.5373	217.459	145.642	33.059	87.6362	1.0565	high	4.37332
TCGA-E2-A15K	0.753425	0	57.5473	63.5834	144.074	177.222	36.8913	75.5514	0.532956	low	0.625177
TCGA-AN-A0AM	0.0136986	0	116.727	47.5797	140.084	162.205	34.4794	104.851	1.02493	high	1.18013
TCGA-C8-A12N	0.980822	0	50.889	83.2308	143.53	163.144	115.232	72.0871	0.520736	low	0.405922
TCGA-A8-A083	0.00273973	0	57.1116	81.9178	141.097	183.742	57.6538	61.8094	0.400455	low	0.742707
TCGA-BH-A28O	3.06849	0	36.9013	83.3313	51.9342	74.2057	22.6183	62.9794	0.568995	low	1.40513
TCGA-AN-A0XS	0.0273973	0	56.7291	56.3884	137.319	109.593	56.1677	68.1509	0.85761	low	1.19581
TCGA-A7-A0CG	2.85753	0	69.3274	75.4219	126.367	117.52	66.6033	92.8067	0.830527	low	0.781958
TCGA-D8-A27R	0.841096	0	110.099	41.9101	383.652	148.661	69.2138	70.809	1.90187	high	2.384
TCGA-GM-A2DD	6.25205	0	139.503	82.3387	250.207	175.371	43.9316	77.2842	0.846953	low	0.272751
TCGA-LL-A740	1.20822	0	91.5181	37.4693	229.458	72.0143	56.1272	98.136	2.36802	high	1.10059
TCGA-BH-A0H0	1.26301	0	70.3281	79.0419	202.19	103.473	220.97	71.2426	1.18703	high	1.43062
TCGA-A8-A09T	1.5863	0	99.5616	69.8898	238.376	143.534	206.268	59.704	1.1054	high	1.38448
TCGA-OL-A66L	3.56438	0	38.4351	132.294	124.938	218.821	35.8389	68.2397	0.178663	low	0.492078
TCGA-A8-A0A7	0.0821918	0	152.287	37.8349	307.81	178.965	81.8591	96.6123	1.85491	high	1.87815
TCGA-A2-A0EN	11.2	0	62.5344	55.9843	68.034	143.723	49.6728	84.71	0.639453	low	0.601571
TCGA-B6-A0IO	13.8137	0	69.8215	69.3382	246.898	110.287	31.0936	50.0676	0.92025	low	0.527641
TCGA-BH-A8G0	1.8137	0	57.8466	72.027	93.55	87.1535	29.3955	61.4893	0.704113	low	0.548346
TCGA-PE-A5DD	5.35068	0	40.45	78.3704	133.072	144.374	30.634	82.5009	0.546238	low	0.494156
TCGA-OL-A66K	3.49315	1	48.4622	56.1806	103.466	64.1554	33.7569	80.5333	1.08005	high	1.994
TCGA-S3-AA14	1.24658	0	55.8092	50.4916	108.614	72.3547	48.7168	76.3946	1.11769	high	0.695517
TCGA-LL-A440	2.07945	0	41.0661	46.9686	74.8825	51.7475	10.9515	76.3689	1.07979	high	1.10059
TCGA-A2-A0SW	3.73973	1	154.751	27.9221	326.834	237.571	44.3037	84.3658	1.27501	high	6.92038
TCGA-D8-A1XW	3.5863	0	100.177	31.8383	120.611	49.8802	152.358	76.4759	2.19947	high	1.0696
TCGA-B6-A2IU	14.1808	0	46.4822	63.3171	125.5	108.183	93.0631	55.9723	0.735227	low	0.462797
TCGA-GM-A2DO	7.11233	0	41.944	114.205	125.34	211.338	63.43	46.0049	0.202203	low	0.281841
TCGA-B6-A0IA	22.989	0	48.0466	186.06	176.724	126.918	136.098	43.5756	0.235473	low	0.322688
TCGA-C8-A26Y	0.00273973	0	213.386	26.9488	361.162	91.8177	84.5461	136.384	7.03481	high	3.59742
TCGA-AN-A0G0	0.0438356	0	108.109	27.6107	92.9137	66.8319	67.2464	123.249	2.3539	high	1.18013
TCGA-E2-A1LH	8.89589	0	77.876	61.0599	121.083	109.894	61.8038	65.0095	0.837308	low	0.332039
TCGA-E2-A1L9	1.63836	0	49.1986	55.0434	130.892	137.255	25.204	93.341	0.780005	low	0.274312
TCGA-BH-A0W5	3.52877	0	64.2561	71.8378	162.259	105.518	36.5844	71.6976	0.837441	low	0.922608
TCGA-GM-A3NY	3.18356	0	25.5017	173.591	75.2032	144.954	56.4762	38.986	0.140033	low	0.989286
TCGA-A8-A09E	4.08767	0	93.701	57.6382	213.232	171.419	39.6059	85.0042	0.869848	low	1.87452
TCGA-AR-A0TX	5.40274	0	85.2783	28.1803	160.775	123.132	81.8231	104.678	1.60654	high	1.87025
TCGA-D8-A1XQ	1.36712	0	188.598	58.0943	168.978	116.54	82.5772	126.782	2.22719	high	1.80723
TCGA-D8-A1X6	1.48219	0	79.1312	90.7794	333.013	161.605	233.973	54.7902	0.979515	low	2.84403
TCGA-A8-A07G	1.58082	0	103.073	25.8472	201.889	124.671	40.1999	70.4524	1.4557	high	1.93257
TCGA-E2-A574	2.2137	0	83.6168	130.68	207.653	104.41	141.697	66.5794	0.671658	low	0.256521
TCGA-AC-A4ZE	2.43836	0	49.3695	84.5322	85.4143	73.5888	52.143	64.3627	0.685103	low	0.651432
TCGA-AR-A24O	7.01644	0	52.2006	62.6775	98.3761	101.585	44.3671	78.0447	0.79072	low	0.845596
TCGA-C8-A137	1.03836	0	245.907	38.1667	286.327	51.6176	58.003	94.4942	5.52188	high	0.883643
TCGA-B6-A0RL	6.76438	1	94.9215	73.4558	282.389	138.024	50.0249	81.2164	1.13141	high	1.34549
TCGA-B6-A0IK	1.56438	1	266.76	65.9391	243.489	91.334	673.065	225.172	18.6817	high	4.1926
TCGA-B6-A0WX	1.75068	1	45.6739	103.598	169.595	51.3641	32.337	65.3156	0.811011	low	0.472039
TCGA-AR-A24H	13.0849	0	66.221	85.1573	150.539	102.927	116.855	89.2143	0.929281	low	0.510624
TCGA-B6-A0IQ	11.7397	0	67.0666	95.6786	108.51	50.7733	41.6695	83.7651	0.919765	low	0.472039
TCGA-B6-A0IG	12.2082	1	167.771	36.9618	93.815	171.53	132.442	127.937	1.52738	high	1.49303
TCGA-E9-A243	1.67671	0	87.946	40.1787	118.579	120.463	13.1377	80.4537	1.00913	high	1.0351
TCGA-D8-A1JE	1.57534	0	86.1233	43.0462	82.7926	99.8091	48.4366	89.5208	1.13536	high	1.75156
TCGA-E2-A1LE	2.40822	1	47.1072	43.3299	148.91	58.2426	34.908	176.221	2.72402	high	6.37408
TCGA-A8-A09Q	2.08493	0	167.679	147.883	174.221	74.5918	252.299	59.31	0.978436	low	4.22411
TCGA-AR-A5QQ	0.882192	1	217.351	69.4995	153.469	126.091	17.4824	95.149	1.4731	high	3.66926
TCGA-D8-A140	1.10411	0	51.2812	35.3776	151.153	102.886	19.1847	92.5939	1.23924	high	2.21266
TCGA-A1-A0SE	3.61918	0	62.597	75.2782	148.329	119.686	59.5889	80.0416	0.771707	low	0.300939
TCGA-AR-A1AN	8	0	62.331	106.228	164.26	78.711	34.8506	115.481	0.972273	low	0.273903
TCGA-A8-A08R	0.0821918	0	82.4284	34.1329	195.571	91.9587	103.785	93.8698	1.95977	high	1.5942
TCGA-OL-A5RX	2.40548	0	44.1891	96.8572	77.7148	113.388	48.9581	61.2797	0.438175	low	0.255442
TCGA-BH-A0BD	1.51781	0	61.7931	47.0668	161.997	130.052	62.3584	85.7759	1.01166	high	1.0712
TCGA-AR-A24N	6.54247	0	53.2696	49.9659	240.326	175.148	119.066	69.4445	0.854505	low	0.281841
TCGA-AR-A2LH	1.68767	1	104.8	57.6707	252.168	135.306	104.554	97.9477	1.54377	high	5.13886
TCGA-AR-A1AO	7.1726	0	98.1842	56.3094	192.194	91.753	24.1487	133.808	1.95218	high	1.0712
TCGA-BH-A0W3	1.99452	0	61.5588	47.091	79.6761	172.004	54.1918	50.0808	0.471994	low	0.494895
TCGA-EW-A1PF	1.20274	0	69.6089	39.5977	244.892	64.5797	44.5599	107.06	2.44848	high	0.767395
TCGA-S3-A6ZG	1.09315	0	67.1519	63.1867	112.64	135.441	53.5112	50.9939	0.583752	low	0.957381
TCGA-A2-A0YT	1.98082	1	147.162	27.194	281.734	113.481	153.651	86.5426	3.00621	high	5.41126
TCGA-C8-A1HJ	0.0136986	0	50.6554	75.5626	208.273	18.688	106.567	31.6427	1.32178	high	1.0696
TCGA-D8-A1JI	1.58082	0	58.6154	53.936	87.9626	113.911	25.4299	76.4633	0.756365	low	0.434075
TCGA-GM-A2D9	4.96438	1	41.2533	121.341	123.079	172.797	27.1134	51.2857	0.238327	low	0.46085
TCGA-A8-A06R	1.49863	0	190.298	71.1611	175.688	158.757	111.614	94.4619	1.28097	high	2.78339
TCGA-AR-A1AT	3.48493	1	94.5174	61.0504	170.102	134.13	74.6247	95.0235	1.08331	high	1.43666
TCGA-AN-A0AJ	0.830137	0	254.34	72.3447	119.914	138.61	155.663	76.7843	1.49614	high	3.41685
TCGA-A2-A3XY	2.91507	0	195.313	68.7197	130.915	66.6912	54.0269	89.7657	1.94188	high	1.44488
TCGA-D8-A13Z	1.73973	0	161.947	19.0509	149.717	108.49	58.5665	115.742	2.59718	high	2.50485
TCGA-B6-A0RN	21.9397	0	59.7389	76.3331	95.2096	104.547	75.7567	70.0785	0.691119	low	0.343104
TCGA-AC-A7VB	0.684932	0	104.462	51.3318	270.388	146.414	58.2579	69.8227	1.23518	high	1.22128
TCGA-A2-A0YM	2.64384	0	104.713	48.1109	110.226	37.0187	102.212	98.1101	2.18706	high	1.69254
TCGA-OL-A5D6	3.02466	1	80.4403	51.5125	184.395	37.8599	41.8404	112.479	2.38232	high	1.92969
GSM1501819	3.0411	0	86.4129	64.4222	159.619	117.736	74.7695	82.7809	1.01668	high	2.87615
GSM1501821	0.739726	0	89.673	64.9446	160.905	120.511	77.7518	83.2646	1.01674	high	1.74895
GSM1501822	0.410959	1	88.5905	66.4247	159.481	121.559	75.6417	82.1666	0.977574	low	0.190981
GSM1501826	4.27397	0	88.5231	63.1617	161.228	117.867	73.7466	83.3046	1.0427	high	2.93857
GSM1501828	3.94521	0	85.1218	63.6478	160.512	116.039	77.0816	82.6484	1.03586	high	1.00172
GSM1501831	1.47945	1	88.9635	62.8579	159.82	118.814	74.9779	83.7541	1.04173	high	1.87815
GSM1501833	2.79452	0	86.3892	65.1065	158.542	118.776	75.6108	82.8344	1.00174	low	0.578917
GSM1501834	0.00273973	1	86.2417	63.4682	159.945	119.799	73.733	83.3098	1.01402	high	3.71215
GSM1501836	2.9589	0	86.6297	63.3	158.723	120.581	72.0558	82.8034	1.00245	high	2.972
GSM1501837	2.05479	1	87.9922	64.808	158.935	116.885	73.389	83.619	1.02662	high	0.896159
GSM1501838	4.76712	0	85.4361	64.0869	158.452	118.384	73.2124	82.9705	1.00743	high	1.79713
GSM1501840	2.30137	1	86.2349	64.4597	158.355	116.487	72.334	84.2437	1.02696	high	2.20007
GSM1501844	5.34247	0	84.6516	64.9504	157.63	119.375	77.5899	81.9995	0.987495	low	0.403653
GSM1501845	2.87671	0	88.5905	64.0089	160.242	119.444	71.6943	83.6693	1.02054	high	0.695517
GSM1501846	5.34247	0	84.8787	63.9093	160.161	117.196	77.1431	84.3857	1.03556	high	0.592861
GSM1501850	1.31507	0	85.0824	65.1133	158.802	118.965	75.0253	82.2391	0.991401	low	0.203064
GSM1501851	6.9863	0	88.5021	62.5273	158.01	119.037	73.4638	83.5727	1.03277	high	1.70223
GSM1501852	1.31507	0	86.4106	65.0953	160.014	119.553	74.2075	83.8702	1.00574	high	1.0696
GSM1501854	1.47945	0	88.3674	63.9245	160.47	119.07	75.9956	85.0397	1.03972	high	0.934204
GSM1501856	1.31507	0	86.013	63.7974	158.085	119.07	75.7388	83.0372	1.01087	high	2.07224
GSM1501858	1.72603	1	86.3618	64.0382	159.298	116.141	75.4974	83.7635	1.03807	high	1.36455
GSM1501860	0.986301	0	85.6054	64.1242	158.452	117.118	75.0795	82.8231	1.01807	high	1.48454
GSM1501863	4.19178	0	87.1616	63.6063	159.981	120.581	75.1323	82.4077	1.00699	high	0.633034
GSM1501864	0.410959	1	88.0205	65.5738	159.734	119.411	73.9933	84.8016	1.01352	high	5.77705
GSM1501867	3.86301	0	85.1872	63.8291	159.154	120.403	74.8051	84.2085	1.00801	high	1.74652
GSM1501868	0.0821918	1	87.4258	63.5915	158.764	119.192	74.5761	83.619	1.02154	high	1.87815
GSM1501871	1.39726	1	88.54	64.9691	159.398	120.288	74.2171	83.5691	1.00628	high	4.36195
GSM1501872	2.46575	0	87.3346	64.9792	158.784	119.444	71.7475	83.4065	1.00084	low	0.527641
GSM1501876	3.94521	0	84.8703	64.06	160.287	120.339	73.0718	82.3838	0.993428	low	0.579721
TCGA-E2-A14U	3.61096	0	49.919	80.838	113.401	80.1956	50.0209	59.359	0.708351	low	0.542932
TCGA-E9-A1R3	0.213699	0	95.0625	48.2038	105.424	96.9641	75.086	78.095	1.16997	high	6.16851
TCGA-AR-A0TU	1.94247	0	74.2985	201.521	329.572	385.708	77.6907	61.3652	0.0631526	low	0.190981
TCGA-B6-A408	5.67671	0	68.1139	70.1621	201.166	164.851	40.5804	71.5474	0.650002	low	1.21524
TCGA-E2-A1IE	6.47123	0	89.7592	29.6084	201.234	62.6461	30.2071	82.9641	2.16531	high	2.1413
TCGA-BH-A0H5	4.43836	0	65.9097	74.0933	142.468	265.92	39.7169	79.1527	0.282357	low	0.209831
TCGA-BH-A1FD	2.76438	1	122.065	93.627	194.33	178.474	324.171	68.0647	0.850142	low	0.445988
TCGA-AR-A0TR	0.438356	1	53.8188	92.4761	186.621	127.948	31.2975	95.6012	0.713264	low	0.867708
TCGA-A7-A0CE	2.94247	0	175.584	36.1204	174.851	64.8169	48.0278	70.2671	2.42932	high	1.21946
TCGA-AC-A2FF	6.63014	0	58.2238	78.7535	100.548	95.8451	59.5314	68.3777	0.697711	low	0.346526
TCGA-E2-A14N	3.92877	0	93.6348	87.4789	383.35	65.826	109.401	67.079	2.10422	high	0.974962
TCGA-D8-A1JK	0.00273973	0	256.565	28.9696	186.115	157.411	95.8609	139.543	3.34327	high	3.59742
TCGA-D8-A3Z6	1.54247	0	51.1378	47.4305	136.843	159.969	44.1624	80.4716	0.694759	low	1.71057
TCGA-A8-A06U	2.41918	1	151.071	21.801	270.479	158.419	48.7642	106.527	2.2565	high	3.99192
TCGA-A8-A099	0.832877	0	73.0926	50.8673	67.3806	129.086	33.0026	67.7482	0.668738	low	4.43579
TCGA-OL-A5RY	2.06027	0	95.5871	64.351	155.754	125.085	33.0654	108.522	1.10897	high	1.26198
TCGA-D8-A1XV	1.26301	0	61.1864	59.583	85.9404	100.001	35.2552	66.4232	0.749939	low	0.951932
TCGA-BH-A18T	0.613699	1	149.024	39.1607	220.574	62.1873	76.4126	55.7851	2.33661	high	1.86746
TCGA-E9-A247	2.26849	0	59.2595	69.5533	165.976	168.851	48.7261	84.5644	0.616589	low	0.332039
TCGA-C8-A12P	0.980822	0	191.831	28.4912	245.09	71.8097	23.8458	90.6831	3.56051	high	1.75896
TCGA-BH-A1FC	9.51233	1	109.767	98.0668	304.868	110.028	75.3574	111.91	1.5582	high	2.95949
TCGA-WT-AB44	2.41918	0	16.6909	199.972	46.0367	149.103	27.2924	47.7592	0.0965935	low	0.599041
TCGA-A2-A3XT	6.91781	0	101.291	94.0597	232.459	73.2406	52.8703	85.2824	1.32494	high	1.26731
TCGA-A8-A094	0.00273973	0	239.017	56.4079	313.317	85.343	102.175	169.688	6.91109	high	2.20007
TCGA-BH-A0GY	2.52877	0	134.041	52.7829	335.231	101.906	94.7009	74.0044	2.3833	high	2.60675
TCGA-E2-A1B0	4.46849	0	190.894	88.4225	174.243	45.4683	51.0742	92.2783	2.09317	high	2.42406
TCGA-E9-A1RH	2.88219	0	202.959	24.6368	129.028	96.4355	112.12	97.0847	2.80974	high	1.48454
TCGA-C8-A1HG	0.945205	0	96.5091	66.0785	444.508	218.036	86.7333	116.755	1.50243	high	0.969414
TCGA-A7-A3IZ	0.882192	0	60.5246	54.5183	100.835	61.6582	78.205	49.5605	1.00446	high	1.43666
TCGA-LL-A5YL	1.42192	0	56.2559	67.1347	73.0085	172.01	89.8077	111.732	0.601081	low	0.761071
TCGA-BH-A0DI	2.49863	0	59.7257	38.8831	124.752	97.1837	31.6593	97.6206	1.25916	high	2.2864
TCGA-E2-A1B1	7.26849	0	80.5802	43.8626	113.949	126.109	100.939	75.9123	0.995232	low	0.408245
TCGA-BH-A0H3	5.28219	0	50.0368	56.7665	89.8481	87.0065	47.4721	75.1949	0.879127	low	0.216824
TCGA-D8-A27K	4.00274	0	44.5498	68.7879	95.6996	69.2278	53.3756	73.7158	0.880361	low	0.435908
TCGA-BH-A0E2	1.19178	0	90.2997	94.6352	179.8	144.053	49.7919	108.983	0.794281	low	0.75569
TCGA-AN-A0XL	0.446575	0	42.9592	46.2104	91.8401	70.9195	101.983	80.4994	1.18732	high	1.39033
TCGA-A8-A08B	3.16712	0	177.869	42.9833	174.935	146.288	486.719	86.8063	2.84298	high	1.0351
TCGA-E2-A2P6	2.87945	0	32.8259	66.632	144.62	120.101	29.5998	46.8139	0.564871	low	1.16549
TCGA-E2-A159	2.08767	0	211.803	29.8834	270.682	67.5158	75.8564	140.387	6.31214	high	0.969414
TCGA-A8-A0A1	1	0	66.0298	46.7124	107.783	128.611	49.965	63.0945	0.755017	low	0.951932
TCGA-AR-A1AS	3.15068	0	138.654	112.681	153.514	69.4396	139.132	79.9631	1.15675	high	1.70223
TCGA-AR-A24P	0.230137	0	56.1917	57.4167	127.665	131.643	69.6839	73.9438	0.755332	low	0.22405
TCGA-A8-A09Z	0.00273973	0	103.053	33.7477	117.018	300.062	88.8867	115.09	0.47961	low	1.2549
TCGA-A8-A09V	1.25205	0	45.6696	55.0084	75.9386	60.7472	71.6921	48.2379	0.871462	low	0.322688
TCGA-D8-A1XT	1.3863	0	105.645	17.6014	298.26	62.4781	64.6636	138.286	5.14214	high	1.69507
TCGA-GM-A4E0	6.00274	0	30.905	82.1725	48.0626	87.1995	22.6246	58.1456	0.493745	low	2.45328
TCGA-AN-A0XN	0.0273973	0	145.852	61.7017	112.917	37.2895	54.9018	78.5387	1.85021	high	4.37332
TCGA-A2-A04V	5.26027	1	36.862	125.5	137.739	123.187	95.0162	58.2465	0.378992	low	0.21774
TCGA-A7-A26I	1.81096	0	50.2203	17.2325	46.2411	14.7564	11.9584	35.7732	1.32845	high	1.58513
TCGA-BH-A0BP	6.29041	1	48.3117	57.3957	126.96	51.7471	68.1351	136.104	1.89168	high	1.79963
TCGA-AO-A12C	6.49863	0	52.5827	108.602	109.631	95.5119	27.3051	74.9711	0.530236	low	0.370007
TCGA-E2-A1IH	2.81096	0	69.217	67.5727	167.159	100.617	47.1185	81.7917	1.0107	high	2.05178
TCGA-BH-A0DS	0.213699	0	56.3316	88.9694	232.48	171.922	169.731	72.817	0.662615	low	1.55439
TCGA-AN-A0FS	0.575342	0	60.5624	71.1348	79.1106	85.8928	86.6489	62.2905	0.760026	low	0.291233
TCGA-BH-A0H7	1.92329	0	91.3805	22.6094	185.115	101.122	100.271	115.942	2.37857	high	3.13769
TCGA-AO-A0JD	6	0	175.365	87.1741	131.187	190.351	33.8789	73.5663	0.578538	low	0.879998
TCGA-B6-A0WZ	17.2384	0	47.7047	99.3871	141.515	203.307	46.7933	104.994	0.379694	low	0.480957
TCGA-D8-A1X8	2.14521	0	51.0911	49.8324	105.966	124.772	82.959	84.9384	0.860503	low	0.916084
TCGA-B6-A0I1	6.46849	1	160.574	124.88	444.96	33.3241	6.48192	89.9293	2.82459	high	2.06045
TCGA-OL-A97C	0.742466	0	111.179	74.6809	83.7939	73.0525	21.2897	93.01	1.09634	high	2.30559
TCGA-E2-A1LK	0.728767	1	123.69	77.2791	257.718	27.7655	60.6206	106.26	2.85263	high	17.8991
TCGA-D8-A3Z5	2.78082	0	37.489	80.7571	84.8693	81.806	40.6835	58.8697	0.607778	low	1.17604
TCGA-E2-A152	5.46301	0	204.38	29.7445	109.283	95.0476	44.0993	95.1246	2.2979	high	0.934204
TCGA-A1-A0SQ	1.51781	0	53.5055	57.9534	103.527	117.26	21.7058	58.1371	0.641763	low	0.408245
TCGA-BH-A1FE	6.2274	1	61.1317	44.6799	95.843	78.2104	43.4792	96.7327	1.27079	high	0.800876
TCGA-A8-A09B	1	0	64.1187	44.6722	123.202	104.356	48.8162	46.334	0.836489	low	1.1464
TCGA-PL-A8LY	0.0219178	0	44.9501	185.938	87.9005	109.552	47.0403	65.8326	0.20822	low	0.220824
TCGA-E2-A10A	3.36712	0	75.1967	48.4902	151.459	79.2855	42.0414	82.6266	1.36025	high	0.983145
TCGA-A7-A6VV	0.857534	0	115.278	41.3617	115.016	37.6971	44.062	77.1536	1.94922	high	1.00172
TCGA-BH-A0BW	6.49589	0	83.9803	12.0945	139.998	76.1707	163.97	120.501	3.01063	high	1.52756
TCGA-A2-A0SV	2.26027	1	120.661	56.892	299.508	112.928	87.4618	101.658	2.1861	high	3.71215
TCGA-E2-A1LL	3.5863	0	169.73	40.2	204.32	56.1928	16.7893	125.447	3.64048	high	7.01841
TCGA-A2-A0ET	2.92055	0	80.6918	77.1835	107.148	164.548	24.9221	60.7336	0.447526	low	1.01503
TCGA-BH-A0GZ	0.89863	0	42.3932	61.4643	156.075	161.608	53.8811	42.5752	0.484114	low	0.564236
TCGA-EW-A1J5	1.30685	0	48.8176	39.8767	118.219	152.896	33.8159	53.482	0.60424	low	0.571375
TCGA-A2-A0ST	8.26575	0	96.0829	72.7823	152.591	188.355	27.9633	77.5884	0.537839	low	0.564236
TCGA-A2-A0CT	6.27123	0	89.6616	62.6543	121.342	115.441	106.43	84.944	1.01531	high	1.92969
TCGA-AN-A0FW	0.030137	0	91.6683	103.273	115.945	115.758	33.5945	89.378	0.637867	low	1.36336
TCGA-BH-A18U	4.28219	1	180.783	99.7526	143.436	107.321	119.888	82.9823	1.14452	high	4.98608
TCGA-E9-A248	0.161644	0	58.8491	41.475	224.102	176.959	98.96	93.0816	1.01486	high	1.00172
TCGA-BH-A204	6.94247	1	112.782	43.7883	93.8598	139.517	65.7139	76.4659	0.926203	low	1.28593
TCGA-AR-A0U4	7.16438	0	144.947	49.3535	310.105	157.047	48.1161	92.144	1.74419	high	1.10524
TCGA-E2-A14S	2.76438	0	45.0585	73.6191	166.06	111.035	261.445	68.9105	1.01997	high	1.2548
TCGA-C8-A1HK	1.00274	0	102.929	36.7996	166.256	73.4168	64.0266	156.785	3.1011	high	1.64733
TCGA-EW-A1PB	1.66575	0	126.003	46.5194	271.866	221.046	47.7605	69.283	0.837922	low	1.26209
TCGA-LL-A6FQ	0.219178	0	47.107	121.88	213.476	334.005	21.0548	43.1424	0.0995817	low	1.89226
TCGA-LL-A442	2.43562	0	53.776	58.8594	184.389	92.9735	8.65415	77.0731	1.04535	high	1.18013
TCGA-A2-A3XU	2.49863	1	95.1536	179.244	431.168	61.3733	63.8741	75.3365	1.04845	high	0.91309
TCGA-LL-A5YP	1.23288	0	69.0469	77.4087	88.2981	48.0236	56.2338	96.0714	1.17356	high	1.44488
TCGA-AR-A1AU	6.35068	0	91.3446	55.8375	183.468	115.011	47.6478	87.4848	1.21067	high	1.69019
TCGA-BH-A42T	0.876712	1	77.4452	53.9796	92.1269	72.0851	87.9841	47.6941	0.981184	low	0.708716
TCGA-A7-A13D	2.64384	0	240.539	22.8268	165.447	29.3317	107.237	90.6366	5.42207	high	0.850278
TCGA-BH-A0HK	0.487671	0	59.0509	166.832	118.186	90.2424	48.2825	64.7438	0.322837	low	1.32879
TCGA-E2-A1IL	0.323288	0	42.9635	47.1722	133.63	113.258	49.4163	73.4097	0.878997	low	0.953354
TCGA-A7-A13H	2.0274	0	55.3573	50.4964	124.394	107.113	40.4852	65.3618	0.847759	low	0.689785
TCGA-A8-A075	1.41918	0	129.843	58.2772	99.9118	96.558	144.758	132.582	1.91573	high	1.14861
TCGA-EW-A1PE	0.876712	0	53.9299	31.2101	172.258	172.522	67.8816	91.4552	0.923593	low	0.463488
TCGA-AO-A0JB	4.22466	0	14.4517	222.933	102.537	51.7657	34.6778	34.7825	0.16076	low	0.655161
TCGA-A8-A09N	0.0849315	0	112.215	51.0767	141.914	258.439	44.0385	86.2225	0.461125	low	1.29758
TCGA-E2-A15A	1.94521	0	97.8999	39.9773	205.544	159.002	106.485	84.0772	1.21462	high	2.71803
TCGA-A8-A08A	0.0821918	0	60.9884	68.3611	127.805	128.362	31.673	72.6772	0.66597	low	0.887771
TCGA-AR-A24S	8.15342	0	83.1646	40.4698	218.178	113.375	297.015	81.3753	2.08927	high	1.10059
TCGA-C8-A1HM	1.0274	0	215.019	33.6677	235.611	442.877	146.377	88.4113	0.356123	low	0.685859
TCGA-B6-A0X4	2.35616	1	128.316	78.8453	102.628	124.644	17.1708	57.4529	0.657189	low	0.712773
TCGA-E2-A105	3.58356	0	52.2242	90.482	103.898	93.4922	45.5323	67.2676	0.609801	low	0.808017
TCGA-A1-A0SO	2.33425	0	61.7122	80.7078	164.164	62.7951	29.235	62.2854	0.948667	low	0.839724
TCGA-A2-A04R	10.1616	0	66.3438	71.3054	72.8954	131.723	41.6728	64.3856	0.532606	low	0.15622
TCGA-C8-A12Q	1.05479	1	98.3268	18.1516	251.364	55.4696	58.2781	109.396	3.73479	high	4.80498
TCGA-4H-AAAK	0.953425	0	68.4152	71.3851	99.5463	113.72	71.9058	72.2194	0.717968	low	0.780873
TCGA-A8-A08H	0.00273973	0	87.3887	58.9877	139.856	83.6919	11.4236	117.103	1.46338	high	1.63796
TCGA-C8-A273	1.40548	0	58.1064	35.4013	292.577	160.641	37.8846	128.078	1.67077	high	0.750052
TCGA-C8-A12U	1.05479	0	136.513	42.3291	267.522	313.567	37.1753	115.062	0.646142	low	0.42185
TCGA-LL-A50Y	2.08767	0	63.8635	90.7602	103.207	204.19	67.8523	59.3172	0.296466	low	0.951932
TCGA-A7-A0DA	2.9726	0	85.3572	43.126	141.959	58.6116	81.0466	104.98	2.04446	high	1.43666
TCGA-GM-A2DL	9.6411	0	67.5447	109.957	165.19	121.921	28.0834	73.9868	0.538895	low	0.247204
TCGA-E9-A244	0.0575342	0	81.6007	81.5228	187.629	47.6103	193.888	60.0905	1.50504	high	1.10524
TCGA-E2-A15C	1.90137	0	88.4977	49.5178	141.942	99.8836	104.859	70.8187	1.21782	high	1.10059
TCGA-BH-A0BT	6.47945	0	50.8958	73.8537	227.029	350.179	62.2107	53.3201	0.167424	low	0.463488
TCGA-D8-A1X9	1.99178	0	94.2236	35.7181	183.336	153.425	142.511	122.341	1.65846	high	2.52268
TCGA-BH-A18R	3.12877	1	141.587	74.1226	186.531	139.875	101.352	85.4575	1.12491	high	1.49303
TCGA-AO-A12B	8.18904	0	35.6847	53.7391	117.28	181.82	37.8383	93.2899	0.5463	low	0.47822
TCGA-BH-A0B3	3.29589	0	226.614	43.1192	257.637	106.539	45.7443	100.067	3.19841	high	1.64733
TCGA-C8-A8HP	1.08493	0	58.0259	33.7398	147.503	82.769	73.6525	191.832	3.08468	high	3.25595
TCGA-A2-A4S0	1.93425	0	47.6604	37.5065	73.7097	87.7467	18.0372	63.0647	0.87522	low	0.756739
TCGA-AO-A126	9.06027	0	16.6431	101.509	110.899	128.867	93.9898	60.1165	0.396672	low	0.21774
TCGA-AR-A5QN	1.33699	0	66.9143	43.4387	63.8758	111.449	43.4589	96.1544	0.958797	low	1.86098
TCGA-PE-A5DE	7.24658	0	76.486	67.4135	83.1924	226.079	21.799	106.413	0.404758	low	0.232494
TCGA-A8-A076	4.49863	0	129.738	40.3881	144.697	130.085	116.814	115.543	1.75238	high	1.63796
TCGA-A2-A3XZ	3.19178	0	95.7696	60.502	106.023	123.499	37.2555	92.3274	0.913496	low	0.216824
TCGA-BH-A0DG	5.59178	0	55.3928	60.1374	122.554	143.317	22.9738	104.788	0.769037	low	0.162108
TCGA-PL-A8LZ	0.827397	0	84.1039	32.8175	155.02	101.833	27.5495	106.382	1.6233	high	2.23305
TCGA-BH-A1F8	0.00273973	1	160.755	21.1893	307.856	71.3341	75.9367	88.743	4.31632	high	16.4952
TCGA-AC-A8OP	1.68219	0	52.7538	60.6842	114.196	91.8879	56.032	87.4213	0.97512	low	0.508477
TCGA-EW-A1OZ	3.36712	0	130.438	89.7371	58.4205	177.35	77.3157	65.9729	0.430596	low	0.380161
TCGA-AN-A03Y	0.0273973	0	92.2053	115.108	106.794	87.4961	325.024	65.352	0.880904	low	0.527641
TCGA-OL-A66I	1.95616	0	80.5496	61.5332	124.007	124.958	60.2404	105.947	1.00838	high	0.746897
TCGA-OL-A5S0	1.69863	0	165.298	67.4862	207.093	93.6773	57.1534	84.0925	1.75122	high	2.52268
TCGA-Z7-A8R6	8.92055	0	109.978	75.8978	133.483	182.923	74.2872	82.8677	0.600412	low	0.216824
TCGA-LD-A9QF	0.884932	0	82.1488	85.9847	120.654	137.845	33.3018	91.7443	0.641693	low	0.525422
TCGA-C8-A134	1.04932	0	54.2614	32.4134	234.355	79.2559	0.94404	67.4064	1.56289	high	1.0351
TCGA-AN-A0XT	0.0273973	0	59.4691	74.6011	156.414	101.041	31.4553	85.5321	0.885133	low	0.890284
TCGA-AR-A251	6.53973	0	99.6667	27.7312	137.45	26.4221	74.2337	96.9431	2.85963	high	2.50485
TCGA-OL-A5D7	4.87671	0	66.3443	117.103	178.546	103.156	7.39753	80.4076	0.598135	low	0.601571
TCGA-E2-A1IO	5.08219	0	51.192	29.5273	76.0854	78.0288	75.565	104.845	1.47878	high	0.501115
TCGA-D8-A27H	1.08767	0	106.043	59.8571	123.339	39.5307	89.3127	102.894	2.03632	high	1.994
TCGA-A2-A4RX	2.03288	0	179.491	47.1027	60.3134	45.5102	98.6754	68.9896	1.96705	high	1.69254
TCGA-S3-AA0Z	1.4	0	58.8895	24.3358	157.173	36.86	11.1742	81.9106	2.05498	high	2.2864
TCGA-BH-A1FH	2.83288	1	49.949	29.5351	107.043	61.023	19.2298	83.7053	1.43515	high	1.35319
TCGA-AR-A24W	4.24658	0	67.6239	68.8376	157.574	66.8249	30.422	62.3841	1.03778	high	1.75896
TCGA-A2-A04N	11.9288	0	54.0308	70.0297	211.029	100.785	169.926	63.8323	1.11814	high	1.29662
TCGA-BH-A0BJ	1.80822	0	82.6824	65.2016	115.997	93.3347	28.9023	94.8247	1.05175	high	1.11157
TCGA-E2-A10C	3.34247	0	59.6718	48.7674	217.964	233.115	65.7897	77.7118	0.551837	low	0.548346
TCGA-E9-A295	1.0274	0	69.4415	57.1774	102.492	198.005	47.6985	92.8284	0.52331	low	0.621618
TCGA-E2-A570	2.55068	0	68.4923	55.0781	121.045	136.513	38.1134	63.7712	0.684958	low	0.345068
TCGA-EW-A6SD	2.76712	0	193.609	53.6163	148.037	93.2073	103.339	105.765	2.33552	high	0.827566
TCGA-GM-A2DH	6.00822	0	112.468	44.7249	230.243	151.412	56.6538	72.0398	1.18558	high	0.997506
TCGA-E9-A1N8	2.84658	0	108.153	73.6443	124.764	30.7335	39.9785	106.085	1.82655	high	0.907894
TCGA-AR-A24Z	6.58356	0	58.9486	21.1203	284.668	73.8512	97.3268	112.682	3.29165	high	1.21946
TCGA-A7-A4SD	1.20822	0	176.823	29.9186	163.017	97.6598	44.4992	93.7828	2.34051	high	1.0351
TCGA-BH-A203	3.21644	1	129.123	76.4866	196.14	70.2175	223.559	108.714	2.40441	high	3.73859
TCGA-AR-A1AX	5.17808	0	71.6997	45.9098	155.919	117.063	145.442	71.401	1.16787	high	1.21433
TCGA-E9-A1N9	3.01644	0	264.01	75.7947	240.259	54.5732	70.0614	91.9349	3.59448	high	1.2601
TCGA-D8-A1XM	1.47397	0	77.5906	38.8537	98.9913	130.917	31.1896	80.8079	0.893224	low	0.310968
TCGA-A2-A25F	0.882192	0	96.9627	57.2673	213.504	138.44	16.1552	100.138	1.17897	high	1.63796
TCGA-EW-A2FV	2.1589	0	91.2465	67.2008	222.511	312.84	101.611	85.3506	0.345269	low	0.979738
TCGA-E9-A1R6	0.928767	0	134.567	44.4034	248.87	91.4219	67.6567	60.3048	1.90864	high	1.48454
TCGA-C8-A27B	1.20274	0	91.5557	39.2415	310.973	165.112	191.669	85.1597	1.75505	high	1.23674
TCGA-LL-A7SZ	1.6274	0	102.972	125.981	240.272	196.832	91.6138	73.451	0.433423	low	0.465446
TCGA-BH-A0HX	2.27123	0	101.892	65.5863	164.725	84.352	143.756	96.129	1.63634	high	1.70223
TCGA-A1-A0SF	4.00822	0	60.3671	66.9053	138.047	115.635	60.1507	72.1954	0.784213	low	0.356036
TCGA-D8-A1JG	4.41644	0	304.175	18.571	188.465	84.5365	66.5592	193.281	9.91699	high	1.43666
TCGA-D8-A1JN	1.69863	0	50.084	70.2313	179.542	95.8943	50.2905	157.797	1.64122	high	11.6625
TCGA-A2-A0YD	2.10685	0	46.8687	40.3719	72.9347	95.8297	52.3719	72.2881	0.898908	low	0.651432
TCGA-D8-A1JB	4.62466	0	77.7775	64.1458	130.643	142.656	38.5297	84.8752	0.74099	low	0.548346
TCGA-JL-A3YX	0.964384	0	174.589	78.9239	166.206	100.072	56.803	74.4717	1.30631	high	0.850278
TCGA-AO-A03P	7.97534	1	63.6912	115.152	241.581	126.223	22.2873	68.5335	0.581301	low	0.548346
TCGA-E2-A1LA	2.04932	0	59.4367	91.3399	184.826	136.352	107.71	63.7689	0.625724	low	0.511387
TCGA-AN-A0FJ	0.663014	0	140.857	51.7464	246.074	35.6345	92.4627	63.7339	2.79092	high	3.25595
TCGA-LL-A7T0	1.03014	0	40.2312	53.3616	415.928	142.845	50.7889	76.8977	1.51609	high	2.87615
TCGA-C8-A12Z	1.04658	0	167.191	63.6151	62.0842	69.8735	228.737	117.925	2.3142	high	1.26731
TCGA-A8-A08S	2.75068	0	114.878	41.7638	78.0934	298.399	69.5336	63.2992	0.289795	low	0.75787
TCGA-S3-AA10	1.28219	0	104.306	93.8758	191.136	149.801	134.128	92.1651	0.846711	low	0.510624
TCGA-C8-A27A	2.04658	0	163.072	46.1669	45.3306	119.43	55.1713	82.2898	1.1198	high	1.39828
TCGA-E2-A1IG	5.86301	0	52.8784	61.8689	98.6051	103.101	13.1714	84.417	0.788735	low	0.408245
TCGA-C8-A1HL	0.868493	0	58.4516	125.989	169.819	172.244	35.9875	74.3868	0.329333	low	0.442083
TCGA-BH-A208	4.81918	1	59.4494	39.1377	135.306	41.338	97.3505	102.628	2.13824	high	1.39828
TCGA-A2-A3KD	3.30411	0	47.2038	47.9228	105.867	121.182	93.3406	96.9587	0.97306	low	0.593796
TCGA-A2-A0YK	1.61096	0	57.918	64.5553	62.9901	90.2532	28.8224	63.8139	0.689361	low	0.447871
TCGA-BH-A1FR	4.49863	1	79.3499	56.2041	69.7585	99.7825	31.9289	65.9325	0.786785	low	1.87452
TCGA-BH-A18J	1.67671	1	76.87	30.2352	159.867	124.325	54.7466	120.874	1.61907	high	5.41126
TCGA-B6-A0WY	9.48219	1	48.6373	59.7731	113.98	149.212	65.9942	102.947	0.743096	low	0.472039
TCGA-A8-A093	1.49589	0	54.0598	79.6645	122.132	82.0382	88.1655	78.1215	0.88326	low	0.447871
TCGA-AC-A6NO	0.139726	0	48.3006	79.7653	146.506	110.505	30.7995	66.8938	0.651117	low	0.382337
TCGA-EW-A1OV	2.16164	0	72.9045	55.3807	170.24	119.753	62.0082	91.2424	1.10961	high	1.81757
TCGA-AR-A1AP	7.82466	0	97.8612	53.327	202.297	150.494	94.0455	62.9892	0.958787	low	0.660948
TCGA-E2-A1BD	3.10411	0	39.2824	104.063	122.568	156.427	123.837	67.5168	0.397968	low	0.344554
TCGA-AC-A62Y	1.45205	0	60.6225	64.4193	121.969	197.957	24.9572	78.6415	0.439376	low	1.24446
TCGA-AC-A2FO	6.17808	0	86.292	40.2694	106.536	129.861	54.9513	70.096	0.902714	low	0.786434
TCGA-AR-A1AY	2.81096	0	177.882	45.5547	205.948	33.2574	46.2719	80.1148	3.22045	high	1.2548
TCGA-AR-A2LN	2.73151	0	42.8171	72.5254	63.1482	80.3316	45.1323	59.9912	0.645437	low	0.510624
TCGA-AR-A1AH	10.4301	0	92.2051	50.8957	268.633	32.5053	20.149	83.4941	2.61544	high	1.54279
TCGA-A8-A081	0.00273973	0	151.792	36.6882	96.7932	135.813	170.942	99.9643	1.61886	high	2.59192
TCGA-A2-A04Y	3.01096	0	39.236	74.958	216.756	177.416	53.0764	55.6811	0.490275	low	0.530661
TCGA-E9-A3Q9	1.53425	0	34.8856	68.8486	102.028	102.526	31.5513	58.3942	0.603899	low	3.51848
TCGA-A8-A07L	2.67123	0	90.7892	62.1198	185.278	61.1111	143.814	103.82	2.11117	high	2.64368
TCGA-A2-A3XV	1.91507	0	57.7266	153.379	219.768	129.424	48.643	116.865	0.527836	low	0.273903
TCGA-AR-A0TY	4.65479	1	129.282	74.0828	146.178	113.799	175.675	84.4214	1.26653	high	1.10524
TCGA-LL-A6FR	1.33973	0	106.527	105.184	147.338	61.4033	36.5613	61.3258	0.864948	low	0.312281
TCGA-E2-A14O	3.72329	0	56.8653	85.4762	312.744	141.78	77.7446	57.0483	0.823911	low	1.53643
TCGA-A2-A0CQ	7.38356	0	26.3169	86.046	145.381	217.069	64.5888	63.4877	0.284035	low	0.366354
TCGA-A8-A08Z	3.33425	0	122.6	55.5626	92.3101	81.153	17.5827	78.8257	1.19904	high	13.77
TCGA-AC-A2FE	6.13699	0	78.7552	58.8412	61.3922	110.763	70.7707	100.808	0.930821	low	2.08239
TCGA-AO-A03N	5.56438	0	44.9817	95.6335	84.7802	111.971	47.4408	31.3699	0.373485	low	0.646011
TCGA-EW-A2FW	1.8411	0	101.051	52.7746	85.1579	134.665	32.7018	86.4754	0.837407	low	0.333442
TCGA-AR-A24Q	8.46027	0	82.777	40.7276	244.889	48.8019	24.4312	113.471	2.86727	high	1.27795
TCGA-AO-A0J3	1.78356	0	70.0462	39.7405	101.41	292.872	46.624	98.3123	0.337933	low	0.839724
TCGA-AR-A2LK	4.51781	1	83.1025	53.7283	160.634	70.5852	146.937	54.8239	1.40476	high	4.89363
TCGA-A8-A08J	3.08767	1	321.224	45.6788	160.897	266.849	66.1363	100.297	1.20382	high	6.26968
TCGA-A2-A0YF	4.20548	0	65.1736	58.6917	116.29	111.589	62.9818	98.6766	1.00004	low	0.431604
TCGA-AC-A3W5	1.38082	0	82.3167	36.1733	100.722	81.2217	34.3736	92.4944	1.41901	high	1.58513
TCGA-AN-A0XU	0.0273973	0	182.022	31.2788	294.178	88.8435	52.0136	72.5851	3.15701	high	1.10524
TCGA-B6-A0RQ	11.6904	1	44.3528	93.406	109.329	79.6417	36.3775	75.4373	0.668779	low	0.767458
TCGA-D8-A1Y0	1.29315	0	69.7557	59.1557	146.479	163.773	155.879	77.0208	0.770536	low	1.01076
TCGA-E9-A229	3.14521	0	62.9802	26.3095	143.834	135.939	34.1593	95.0043	1.15003	high	0.501115
TCGA-A8-A07I	1.16712	0	57.6192	39.097	84.0564	95.9952	53.4101	106.314	1.2284	high	4.51906
TCGA-D8-A1XZ	1.27671	0	214.135	75.013	392.651	258.744	118.233	85.505	1.20461	high	5.30155
TCGA-EW-A1PC	0.512329	0	121.217	46.4906	188.129	266.749	62.3011	87.8545	0.55614	low	0.718755
TCGA-AO-A0J2	2.73151	0	224.817	55.2361	162.491	326.307	167.343	85.3369	0.543157	low	0.184044
TCGA-E2-A1LB	6.31781	0	101.839	50.5465	281.918	85.8689	44.9583	113.289	2.50409	high	1.11157
TCGA-B6-A40C	5.92877	0	53.9362	64.925	63.287	115.882	26.4563	67.6915	0.583746	low	0.439567
TCGA-E2-A14Z	1.54247	1	59.9726	110.556	139.688	121.941	131.594	62.8649	0.524276	low	0.391178
TCGA-E2-A1IF	3.11781	0	35.5136	74.5575	135.168	110.567	37.2146	84.5846	0.717261	low	0.542932
TCGA-D8-A27G	1.12055	0	110.36	46.2454	134.179	105.225	68.4479	99.8274	1.48253	high	2.20007
TCGA-D8-A1JU	1.22466	0	60.7092	68.7969	84.2292	124.907	62.0033	80.5542	0.662219	low	0.255442
TCGA-BH-A0DL	6.52329	0	111.896	27.6108	241.539	128.044	138.264	60.6814	1.74833	high	1.53401
TCGA-E2-A56Z	0.690411	0	62.0335	73.0383	128.152	216.402	20.5453	95.9833	0.409299	low	0.896624
TCGA-A7-A0D9	3.12055	0	56.8611	55.6078	143.836	57.9305	141.664	48.8717	1.23842	high	0.633034
TCGA-BH-A202	2.17808	0	167.247	54.6016	203.86	66.9548	243.541	112.105	3.74217	high	1.34549
TCGA-A2-A0YJ	1.55068	0	142.277	39.799	221.526	23.3651	153.251	146.07	6.04571	high	2.30239
TCGA-AC-A2FG	5.07671	0	58.5187	67.9782	99.7395	97.0005	53.2901	74.3168	0.788317	low	1.24446
TCGA-D8-A1JP	1.75068	0	80.0335	50.0609	108.357	72.4623	179.22	85.302	1.57904	high	1.63107
TCGA-B6-A0RO	13.5041	0	126.811	31.0019	163.611	248.999	49.0172	93.6579	0.703461	low	1.75556
TCGA-A2-A0SX	4.20274	0	65.8756	37.3452	107.287	80.4629	57.4353	72.676	1.22305	high	0.718696
TCGA-A7-A26F	2.02192	0	92.8809	15.0871	72.2567	23.9561	29.0219	62.6536	1.97579	high	0.904075
TCGA-AC-A2QH	2.75342	0	78.9401	80.4984	34.9915	5.25857	-1.32595	32.4375	0.813587	low	0.552948
TCGA-AO-A1KR	6.88493	0	24.7544	133.653	179.833	110.133	41.2921	37.3231	0.33057	low	0.322688
TCGA-BH-A1ES	9.48493	1	72.3426	66.6855	132.958	100.247	127.519	54.7769	0.882292	low	0.294137
TCGA-GM-A2DN	8.46849	0	53.9013	76.1652	142.12	167.805	58.1062	69.2295	0.48977	low	0.405922
TCGA-BH-A0BG	5.12603	0	82.0481	56.4124	178.532	131.647	111.284	61.5061	0.946525	low	0.525422
TCGA-BH-A18H	1.7863	0	93.2633	79.8808	200.174	139.579	70.0351	126.774	1.16648	high	1.17517
TCGA-D8-A1JD	1.51233	0	140.03	45.1549	225.83	81.7837	132.548	90.3787	2.60614	high	1.11157
TCGA-E9-A228	3.52055	0	86.8939	36.051	104.132	107.883	30.335	85.1369	1.15512	high	1.94074
TCGA-E9-A3HO	2.1726	0	46.0806	137.209	92.3836	141.748	38.9472	57.3964	0.250838	low	0.30221
TCGA-A1-A0SG	1.18904	0	70.8059	52.3782	293.587	102.83	92.4594	78.084	1.71027	high	2.1413
TCGA-BH-A1F6	8.12329	1	133.743	71.1004	184.808	51.9768	72.3131	139.826	2.77779	high	4.59318
TCGA-E9-A249	0.594521	0	55.1301	99.8585	101.267	168.199	73.1656	60.5041	0.338804	low	0.26507
TCGA-A8-A096	0.00273973	0	63.6444	67.5759	114.136	137.59	30.2527	70.1917	0.601869	low	0.66374
TCGA-AR-A1AI	9.03014	0	170.185	40.3823	257.628	109.146	34.9458	69.0356	2.08363	high	0.878614
TCGA-BH-A0WA	1.92055	0	208.018	39.7589	175.347	47.2498	95.1166	114.368	4.30661	high	2.19081
TCGA-BH-A0RX	0.465753	0	73.2567	67.8509	246.462	121.954	57.175	136.458	1.62157	high	1.3021
TCGA-AO-A03U	4.91233	1	89.9793	55.1629	69.6303	85.8561	15.1899	80.8959	0.978716	low	0.132602
TCGA-E2-A150	5.30137	0	132.927	31.8877	242.435	58.1212	149.053	82.6398	3.42537	high	0.907894
TCGA-BH-A0E0	0.367123	0	81.4918	101.457	319.212	47.559	34.8388	85.4869	1.69203	high	2.94331
TCGA-A2-A0D1	2.87945	0	77.6971	42.6148	109.24	60.9054	43.9931	62.8486	1.28029	high	2.27338
TCGA-A8-A09D	4.16986	0	73.4272	33.9286	152.78	153.859	8.77509	114.252	1.11103	high	1.35319
TCGA-D8-A1JH	1.16712	0	69.1467	42.0192	150.318	95.7862	46.6908	71.7499	1.17987	high	0.934204
[truncated: 289 more rows]

## Sheet: S9
							Table S9: Relationship between the CRG score and the number of immune cells
[truncated: 1,145 more rows]
